# Supplementary material for: Improved analyses of GWAS summary statistics by reducing data heterogeneity and errors
Source: Nat Commun. 2021 Dec 8;12:7117. doi: 10.1038/s41467-021-27438-7 (PMC8654883; doi:10.1038/s41467-021-27438-7)
Supplement: Supplementary file 4 — Source Data [file 41467_2021_27438_MOESM4_ESM.xlsx]

## Sheet: Fig 1c
	Variants stratified into bins by |z-score| or p-value
	|z-score| [0, 1)	|z-score| [1, 2)	|z-score| [2, 3)	|z-score| [3, 4)	|z-score| >4	P-value <5×10-8
Allelic error	57.4±1.2	99.2±0.3	100±0.0	100±0.0	100±0.0	100±0.0
5% genotyping error rate	18.4±0.5	21.8±0.7	30.7±1.7	49.2±4.4	56.9±5.8	84.8±6.2
10% genotyping error rate	26.2±0.6	31.4±1.0	47.6±2.2	61.3±5.4	92.3±3.7	100±0.0
15% genotyping error rate	29.8±0.7	38.7±1.2	52.1±2.6	84.7±3.9	92.3±5.2	100±0.0
Shown are mean ± standard error.

## Sheet: Fig 2
		Reference samples
		Benchmark (UK10K-imputated)	UKB-8K-1KGP	HRS	ARIC
	Common-Causal
	Before DENTIST-QC	0.1	1	7.9	7.1
	After DENTIST-QC		0.3	0.51	0.45
	Rare-Causal
	Before DENTIST-QC	0.2	2.7	28.4	28.7
	After DENTIST-QC		1.5	2.61	3.33
										﻿

## Sheet: Fig 3
		﻿nCausal	method	% of simulations that correctly predicted the number of causal variants	S.E.	LD Reference
		1	benchmark	0.914025	0.00614363	HRS
		2	benchmark	0.871981	0.0164207	HRS
		3	benchmark	0.681934	0.0234927	HRS
		1	FINEMAP	0.784342	0.00901354	HRS
		2	FINEMAP	0.497584	0.0245734	HRS
		3	FINEMAP	0.447837	0.025084	HRS
		1	FINEMAP+DENTIST	0.858729	0.00782354	HRS
		2	FINEMAP+DENTIST	0.784504	0.0202322	HRS
		3	FINEMAP+DENTIST	0.634271	0.0243573	HRS
		﻿1	benchmark	0.914025	0.00614363	ARIC
		2	benchmark	0.871981	0.0164207	ARIC
		3	benchmark	0.681934	0.0234927	ARIC
		1	FINEMAP	0.79635	0.0088258	ARIC
		2	FINEMAP	0.497584	0.0245734	ARIC
		3	FINEMAP	0.450382	0.0250972	ARIC
		1	FINEMAP+DENTIST	0.865642	0.0075936	ARIC
		2	FINEMAP+DENTIST	0.757869	0.0210789	ARIC
		3	FINEMAP+DENTIST	0.634021	0.0244548	ARIC

## Sheet: S Fig 1d
# Causal SNPs	mean	sd
1	0.2	0.2
2	1.1	0.5
3	0.68	0.39

## Sheet: SFig 2ab
N for reference sample size; SVD for the proportion of singular values retained from truncation;
pFiltered is for proption of variances being filtered from DENTIST-QC.
The Power is defined as the number of correctly identified erroneous variants by DENTIST divided by the total number of simulated erroneous variants.
	N	SVD	mean	S.E.	Stat
	500	0.1	0.04	0.012	power
	500	0.1	0.002	0.001	pFiltered
	500	0.2	0.087	0.018	power
	500	0.2	0.002	0.001	pFiltered
	500	0.3	0.151	0.023	power
	500	0.3	0.005	0.001	pFiltered
	500	0.4	0.226	0.026	power
	500	0.4	0.014	0.002	pFiltered
	500	0.5	0.32	0.03	power
	500	0.5	0.04	0.003	pFiltered
	500	0.95	0.811	0.024	power
	500	0.95	0.711	0.006	pFiltered
	2500	0.1	0.099	0.019	power
	2500	0.1	0.001	0	pFiltered
	2500	0.2	0.194	0.028	power
	2500	0.2	0.001	0	pFiltered
	2500	0.3	0.288	0.029	power
	2500	0.3	0.002	0	pFiltered
	2500	0.4	0.374	0.033	power
	2500	0.4	0.005	0.001	pFiltered
	2500	0.5	0.459	0.032	power
	2500	0.5	0.013	0.001	pFiltered
	2500	0.95	0.663	0.03	power
	2500	0.95	0.22	0.004	pFiltered
	5000	0.1	0.097	0.022	power
	5000	0.1	0.001	0	pFiltered
	5000	0.2	0.185	0.022	power
	5000	0.2	0.001	0	pFiltered
	5000	0.3	0.257	0.029	power
	5000	0.3	0.001	0	pFiltered
	5000	0.4	0.327	0.026	power
	5000	0.4	0.002	0	pFiltered
	5000	0.5	0.393	0.029	power
	5000	0.5	0.003	0	pFiltered
	5000	0.95	0.583	0.029	power
	5000	0.95	0.05	0.002	pFiltered
	7500	0.1	0.098	0.019	power
	7500	0.1	0	0	pFiltered
	7500	0.2	0.184	0.03	power
	7500	0.2	0.001	0	pFiltered
	7500	0.3	0.255	0.028	power
	7500	0.3	0.001	0	pFiltered
	7500	0.4	0.322	0.03	power
	7500	0.4	0.002	0	pFiltered
	7500	0.5	0.384	0.034	power
	7500	0.5	0.003	0	pFiltered
	7500	0.95	0.552	0.035	power
	7500	0.95	0.029	0.001	pFiltered
	10000	0.1	0.099	0.019	power
	10000	0.1	0	0	pFiltered
	10000	0.2	0.182	0.026	power
	10000	0.2	0.001	0	pFiltered
	10000	0.3	0.25	0.03	power
	10000	0.3	0.001	0	pFiltered
	10000	0.4	0.324	0.03	power
	10000	0.4	0.002	0	pFiltered
	10000	0.5	0.384	0.034	power
	10000	0.5	0.002	0	pFiltered
	10000	0.95	0.538	0.028	power
	10000	0.95	0.022	0.001	pFiltered
	12500	0.1	0.101	0.022	power
	12500	0.1	0	0	pFiltered
	12500	0.2	0.187	0.027	power
	12500	0.2	0.001	0	pFiltered
	12500	0.3	0.254	0.028	power
	12500	0.3	0.001	0	pFiltered
	12500	0.4	0.316	0.031	power
	12500	0.4	0.002	0	pFiltered
	12500	0.5	0.365	0.03	power
	12500	0.5	0.002	0	pFiltered
	12500	0.95	0.531	0.033	power
	12500	0.95	0.019	0.002	pFiltered
	15000	0.1	0.1	0.022	power
	15000	0.1	0	0	pFiltered
	15000	0.2	0.188	0.033	power
	15000	0.2	0.001	0	pFiltered
	15000	0.3	0.251	0.031	power
	15000	0.3	0.001	0	pFiltered
	15000	0.4	0.317	0.031	power
	15000	0.4	0.002	0	pFiltered
	15000	0.5	0.372	0.034	power
	15000	0.5	0.002	0	pFiltered
	15000	0.95	0.524	0.032	power
	15000	0.95	0.017	0.001	pFiltered
	17500	0.1	0.098	0.023	power
	17500	0.1	0	0	pFiltered
	17500	0.2	0.191	0.035	power
	17500	0.2	0.001	0	pFiltered
	17500	0.3	0.253	0.034	power
	17500	0.3	0.001	0	pFiltered
	17500	0.4	0.318	0.033	power
	17500	0.4	0.002	0	pFiltered
	17500	0.5	0.364	0.029	power
	17500	0.5	0.002	0	pFiltered
	17500	0.95	0.522	0.042	power
	17500	0.95	0.016	0.002	pFiltered
	20000	0.1	0.106	0.026	power
	20000	0.1	0	0	pFiltered
	20000	0.2	0.188	0.03	power
	20000	0.2	0.001	0	pFiltered
	20000	0.3	0.257	0.035	power
	20000	0.3	0.001	0	pFiltered
	20000	0.4	0.316	0.033	power
	20000	0.4	0.001	0	pFiltered
	20000	0.5	0.368	0.034	power
	20000	0.5	0.002	0	pFiltered
	20000	0.95	0.508	0.029	power
	20000	0.95	0.014	0.001	pFiltered

## Sheet: S Fig 2cd
N for reference sample size; SVD for the proportion of singular values retained from truncation;
pFiltered is for proption of variances being filtered from DENTIST-QC.
The Power is defined as the number of correctly identified erroneous variants by DENTIST divided by the total number of simulated erroneous variants.
	N	SVD	mean	S.E.	Stat
	500	0.1	0.098	0.028	power
	500	0.1	0.019	0.007	pFiltered
	500	0.2	0.176	0.032	power
	500	0.2	0.021	0.007	pFiltered
	500	0.3	0.252	0.039	power
	500	0.3	0.028	0.007	pFiltered
	500	0.4	0.34	0.043	power
	500	0.4	0.044	0.009	pFiltered
	500	0.5	0.435	0.044	power
	500	0.5	0.078	0.011	pFiltered
	500	0.95	0.847	0.032	power
	500	0.95	0.732	0.007	pFiltered
	2500	0.1	0.18	0.034	power
	2500	0.1	0.009	0.003	pFiltered
	2500	0.2	0.297	0.04	power
	2500	0.2	0.007	0.002	pFiltered
	2500	0.3	0.391	0.043	power
	2500	0.3	0.007	0.002	pFiltered
	2500	0.4	0.478	0.043	power
	2500	0.4	0.01	0.002	pFiltered
	2500	0.5	0.553	0.049	power
	2500	0.5	0.019	0.003	pFiltered
	2500	0.95	0.733	0.046	power
	2500	0.95	0.235	0.006	pFiltered
	5000	0.1	0.176	0.034	power
	5000	0.1	0.008	0.003	pFiltered
	5000	0.2	0.28	0.041	power
	5000	0.2	0.005	0.002	pFiltered
	5000	0.3	0.359	0.043	power
	5000	0.3	0.004	0.001	pFiltered
	5000	0.4	0.432	0.043	power
	5000	0.4	0.004	0.001	pFiltered
	5000	0.5	0.499	0.045	power
	5000	0.5	0.005	0.001	pFiltered
	5000	0.95	0.665	0.045	power
	5000	0.95	0.052	0.005	pFiltered
	7500	0.1	0.177	0.034	power
	7500	0.1	0.007	0.003	pFiltered
	7500	0.2	0.278	0.039	power
	7500	0.2	0.005	0.001	pFiltered
	7500	0.3	0.353	0.039	power
	7500	0.3	0.004	0.001	pFiltered
	7500	0.4	0.424	0.042	power
	7500	0.4	0.003	0.001	pFiltered
	7500	0.5	0.48	0.046	power
	7500	0.5	0.004	0.001	pFiltered
	7500	0.95	0.633	0.045	power
	7500	0.95	0.027	0.003	pFiltered
	10000	0.1	0.176	0.035	power
	10000	0.1	0.007	0.003	pFiltered
	10000	0.2	0.271	0.038	power
	10000	0.2	0.004	0.001	pFiltered
	10000	0.3	0.345	0.041	power
	10000	0.3	0.003	0.001	pFiltered
	10000	0.4	0.417	0.049	power
	10000	0.4	0.003	0.001	pFiltered
	10000	0.5	0.47	0.051	power
	10000	0.5	0.003	0.001	pFiltered
	10000	0.95	0.616	0.047	power
	10000	0.95	0.019	0.003	pFiltered
	12500	0.1	0.181	0.034	power
	12500	0.1	0.007	0.002	pFiltered
	12500	0.2	0.272	0.038	power
	12500	0.2	0.004	0.001	pFiltered
	12500	0.3	0.348	0.039	power
	12500	0.3	0.003	0.001	pFiltered
	12500	0.4	0.413	0.043	power
	12500	0.4	0.003	0.001	pFiltered
	12500	0.5	0.462	0.046	power
	12500	0.5	0.003	0.001	pFiltered
	12500	0.95	0.598	0.044	power
	12500	0.95	0.015	0.003	pFiltered
	15000	0.1	0.181	0.036	power
	15000	0.1	0.007	0.002	pFiltered
	15000	0.2	0.273	0.038	power
	15000	0.2	0.004	0.001	pFiltered
	15000	0.3	0.343	0.04	power
	15000	0.3	0.003	0.001	pFiltered
	15000	0.4	0.403	0.047	power
	15000	0.4	0.003	0.001	pFiltered
	15000	0.5	0.463	0.048	power
	15000	0.5	0.003	0.001	pFiltered
	15000	0.95	0.599	0.042	power
	15000	0.95	0.014	0.003	pFiltered
	17500	0.1	0.173	0.031	power
	17500	0.1	0.007	0.002	pFiltered
	17500	0.2	0.276	0.042	power
	17500	0.2	0.004	0.001	pFiltered
	17500	0.3	0.341	0.042	power
	17500	0.3	0.003	0.001	pFiltered
	17500	0.4	0.405	0.045	power
	17500	0.4	0.003	0.001	pFiltered
	17500	0.5	0.45	0.049	power
	17500	0.5	0.003	0.001	pFiltered
	17500	0.95	0.585	0.045	power
	17500	0.95	0.012	0.002	pFiltered
	20000	0.1	0.177	0.034	power
	20000	0.1	0.007	0.002	pFiltered
	20000	0.2	0.271	0.045	power
	20000	0.2	0.004	0.001	pFiltered
	20000	0.3	0.339	0.044	power
	20000	0.3	0.003	0.001	pFiltered
	20000	0.4	0.403	0.047	power
	20000	0.4	0.003	0.001	pFiltered
	20000	0.5	0.453	0.048	power
	20000	0.5	0.003	0.001	pFiltered
	20000	0.95	0.579	0.047	power
	20000	0.95	0.012	0.002	pFiltered

## Sheet: S Fig 3
The power is quantified as the proportion of both errors detected from DENTIST based on 100 replicates.
	Run ID	Power
	1	0.660714
	1	0.656716
	1	0.703704
	1	0.65407
	1	0.651099
	1	0.661808
	1	0.722689
	1	0.721408
	1	0.701704
	1	0.696532
	1	0.715493
	1	0.758333
	1	0.675516
	1	0.684357
	1	0.69186
	1	0.710602
	1	0.653295
	1	0.683077
	1	0.686217
	1	0.730028
	1	0.729651
	1	0.64759
	1	0.675758
	1	0.733918
	1	0.675926
	1	0.702312
	1	0.675287
	1	0.682857
	1	0.679412
	1	0.702065
	1	0.671309
	1	0.700581
	1	0.664756
	1	0.641096
	1	0.658402
	1	0.713864
	1	0.71875
	1	0.717514
	1	0.70195
	1	0.697605
	1	0.695652
	1	0.680982
	1	0.659639
	1	0.715517
	1	0.671388
	1	0.677966
	1	0.671196
	1	0.671388
	1	0.662824
	1	0.672269
	1	0.735119
	1	0.718182
	1	0.704142
	1	0.681564
	1	0.661017
	1	0.69209
	1	0.679758
	1	0.685083
	1	0.685801
	1	0.710983
	1	0.656837
	1	0.662125
	1	0.653521
	1	0.706897
	1	0.694444
	1	0.650888
	1	0.707736
	1	0.674221
	1	0.692529
	1	0.70303
	1	0.664789
	1	0.687316
	1	0.737705
	1	0.688235
	1	0.709589
	1	0.717514
	1	0.687861
	1	0.664805
	1	0.677419
	1	0.719764
	1	0.665722
	1	0.66954
	1	0.713873
	1	0.686956
	1	0.68232
	1	0.708455
	1	0.665746
	1	0.662088
	1	0.708895
	1	0.65
	1	0.686154
	1	0.69883
	1	0.644509
	1	0.706044
	1	0.681818
	1	0.695652
	1	0.715116
	1	0.731707
	1	0.735465
	2	0.675595
	2	0.671642
	2	0.690476
	2	0.671512
	2	0.67033
	2	0.702624
	2	0.719888
	2	0.721408
	2	0.721591
	2	0.696532
	2	0.71831
	2	0.763889
	2	0.705015
	2	0.695531
	2	0.688953
	2	0.707736
	2	0.664756
	2	0.658462
	2	0.692082
	2	0.705234
	2	0.718023
	2	0.662651
	2	0.69697
	2	0.719298
	2	0.682099
	2	0.719653
	2	0.686782
	2	0.677143
	2	0.694118
	2	0.707965
	2	0.671309
	2	0.677326
	2	0.679083
	2	0.663014
	2	0.647383
	2	0.696165
	2	0.735796
	2	0.686441
	2	0.710306
	2	0.685629
	2	0.701087
	2	0.693252
	2	0.665663
	2	0.724138
	2	0.665722
	2	0.680791
	2	0.668478
	2	0.674221
	2	0.697406
	2	0.689076
	2	0.735119
	2	0.69697
	2	0.713018
	2	0.687151
	2	0.658192
	2	0.70339
	2	0.667674
	2	0.696133
	2	0.694864
	2	0.736994
	2	0.670241
	2	0.66485
	2	0.68169
	2	0.70977
	2	0.683333
	2	0.674556
	2	0.69914
	2	0.677054
	2	0.70977
	2	0.709091
	2	0.670423
	2	0.702065
	2	0.724044
	2	0.691176
	2	0.69589
	2	0.740113
	2	0.705202
	2	0.667598
	2	0.662757
	2	0.707965
	2	0.665722
	2	0.672414
	2	0.696532
	2	0.684058
	2	0.707182
	2	0.696793
	2	0.665746
	2	0.664835
	2	0.733154
	2	0.661765
	2	0.673846
	2	0.701754
	2	0.66474
	2	0.692308
	2	0.70303
	2	0.692754
	2	0.703488
	2	0.719512
	2	0.75
	3	0.678571
	3	0.689552
	3	0.687831
	3	0.656977
	3	0.664835
	3	0.661808
	3	0.733894
	3	0.70088
	3	0.701704
	3	0.693642
	3	0.712676
	3	0.761111
	3	0.690265
	3	0.687151
	3	0.680233
	3	0.696275
	3	0.653295
	3	0.676923
	3	0.680352
	3	0.705234
	3	0.72093
	3	0.638554
	3	0.681818
	3	0.733918
	3	0.67284
	3	0.702312
	3	0.686782
	3	0.7
	3	0.702941
	3	0.707965
	3	0.665738
	3	0.677326
	3	0.659026
	3	0.649315
	3	0.636364
	3	0.713864
	3	0.721591
	3	0.69209
	3	0.713092
	3	0.700599
	3	0.67663
	3	0.693252
	3	0.662651
	3	0.715517
	3	0.657224
	3	0.666667
	3	0.668478
	3	0.705382
	3	0.682997
	3	0.67507
	3	0.705357
	3	0.709091
	3	0.707101
	3	0.662011
	3	0.680791
	3	0.69774
	3	0.673716
	3	0.690608
	3	0.652568
	3	0.736994
	3	0.686327
	3	0.66485
	3	0.670423
	3	0.698276
	3	0.691667
	3	0.671598
	3	0.69914
	3	0.70255
	3	0.686782
	3	0.69697
	3	0.684507
	3	0.693215
	3	0.713115
	3	0.708824
	3	0.70411
	3	0.725989
	3	0.690751
	3	0.678771
	3	0.671554
	3	0.728614
	3	0.657224
	3	0.672414
	3	0.710983
	3	0.678261
	3	0.687845
	3	0.696793
	3	0.654696
	3	0.662088
	3	0.698113
	3	0.655882
	3	0.701538
	3	0.704678
	3	0.656069
	3	0.703297
	3	0.675758
	3	0.686956
	3	0.703488
	3	0.716463
	3	0.729651

## Sheet: S Fig 4
group column takes values of 1 or 2. 1 marks the LD calculated at all SNPs with MAF>0.01 and 2 marks LD calculated SNPs with MAF > 0.001
	LD (r) from HRS	LD (r) from ARIC	group
	1	1	1
	-0.09	-0.09	1
	-0.09	-0.08	1
	0.98	0.99	1
	-0.08	-0.08	1
	0.4	0.41	1
	-0.05	-0.04	1
	-0.05	-0.04	1
	-0.09	-0.08	1
	0.4	0.41	1
	-0.02	-0.02	1
	-0.01	-0.01	1
	-0.05	-0.04	1
	0.21	0.19	1
	-0.02	-0.03	1
	-0.06	-0.08	1
	-0.06	-0.08	1
	0.99	0.99	1
	-0.02	-0.02	1
	-0.05	-0.04	1
	0.98	0.99	1
	0.98	0.99	1
	-0.06	-0.08	1
	0	-0.01	1
	-0.02	-0.01	1
	-0.08	-0.06	1
	-0.01	0	1
	-0.01	0	1
	0	-0.01	1
	-0.01	-0.01	1
	-0.03	-0.02	1
	0.96	0.9	1
	0.98	0.99	1
	0.98	0.99	1
	0.98	0.99	1
	0.98	0.99	1
	0.01	-0.03	1
	-0.05	-0.03	1
	-0.06	-0.08	1
	0.98	0.99	1
	0.98	0.99	1
	0.98	0.99	1
	0.98	0.99	1
	-0.01	-0.02	1
	0.98	0.99	1
	0.98	0.99	1
	0.98	0.98	1
	0	0	1
	0.98	0.99	1
	0.98	0.99	1
	-0.02	-0.04	1
	0.98	0.99	1
	0.98	0.99	1
	0.98	0.99	1
	0.98	0.99	1
	0.98	0.99	1
	0.98	0.99	1
	-0.06	-0.08	1
	-0.01	-0.01	1
	-0.01	-0.01	1
	-0.05	-0.03	1
	-0.05	-0.03	1
	-0.08	-0.08	1
	-0.01	0	1
	-0.05	-0.07	1
	-0.02	-0.04	1
	0.99	0.99	1
	-0.02	0	1
	-0.05	-0.07	1
	-0.02	0	1
	-0.02	0	1
	-0.02	-0.02	1
	0	-0.01	1
	-0.08	-0.07	1
	-0.01	-0.01	1
	0	0	1
	-0.01	-0.01	1
	-0.01	-0.01	1
	-0.02	0	1
	-0.03	-0.02	1
	-0.08	-0.08	1
	-0.01	-0.01	1
	-0.02	0	1
	0.4	0.41	1
	-0.02	0	1
	-0.02	-0.02	1
	-0.02	0	1
	-0.01	-0.01	1
	-0.01	-0.01	1
	0	-0.01	1
	-0.02	0	1
	-0.02	0	1
	-0.02	-0.01	1
	0	-0.01	1
	-0.02	-0.04	1
	-0.1	-0.09	1
	-0.1	-0.09	1
	-0.08	-0.08	1
	0.4	0.42	1
	-0.02	-0.03	1
	-0.08	-0.07	1
	-0.04	-0.06	1
	-0.02	0	1
	0.4	0.42	1
	-0.05	-0.07	1
	-0.01	-0.01	1
	-0.02	0	1
	-0.02	0	1
	0.36	0.4	1
	0.4	0.41	1
	-0.01	-0.01	1
	-0.01	-0.01	1
	-0.05	-0.04	1
	-0.04	-0.04	1
	-0.03	-0.01	1
	0.4	0.42	1
	-0.02	-0.04	1
	-0.01	-0.01	1
	-0.02	0	1
	0.01	-0.01	1
	-0.02	-0.03	1
	-0.09	-0.09	1
	-0.05	-0.08	1
	-0.03	-0.02	1
	-0.02	0	1
	-0.05	-0.08	1
	-0.09	-0.07	1
	0	-0.02	1
	-0.02	0	1
	-0.02	0	1
	-0.01	-0.01	1
	-0.01	-0.01	1
	-0.01	0	1
	-0.01	-0.02	1
	-0.01	-0.01	1
	-0.05	-0.07	1
	-0.01	-0.01	1
	-0.02	-0.04	1
	-0.02	-0.02	1
	-0.02	-0.02	1
	0.02	-0.01	1
	-0.01	-0.01	1
	0.4	0.42	1
	0.01	-0.01	1
	-0.07	-0.07	1
	-0.02	0	1
	-0.08	-0.07	1
	-0.1	-0.09	1
	-0.05	-0.04	1
	0.96	0.99	1
	0.36	0.37	1
	0.96	0.99	1
	-0.01	-0.01	1
	-0.07	-0.06	1
	-0.03	-0.02	1
	0.36	0.37	1
	-0.03	-0.02	1
	-0.03	-0.02	1
	-0.02	-0.02	1
	-0.02	-0.01	1
	0.96	0.9	1
	-0.01	-0.01	1
	-0.05	-0.07	1
	-0.07	-0.07	1
	-0.01	0	1
	0.96	0.99	1
	0	-0.01	1
	-0.05	-0.03	1
	-0.02	-0.04	1
	-0.03	-0.02	1
	-0.1	-0.09	1
	-0.03	-0.03	1
	-0.1	-0.09	1
	-0.01	-0.03	1
	0.96	0.99	1
	-0.02	-0.03	1
	-0.02	-0.03	1
	-0.1	-0.09	1
	-0.01	-0.01	1
	-0.08	-0.07	1
	-0.01	-0.02	1
	0.01	0	1
	0	-0.01	1
	-0.02	-0.01	1
	-0.02	-0.04	1
	-0.02	-0.04	1
	-0.01	-0.01	1
	-0.05	-0.07	1
	0	-0.01	1
	-0.02	-0.03	1
	0	-0.01	1
	-0.02	-0.04	1
	0.96	0.99	1
	-0.01	-0.02	1
	-0.04	-0.02	1
	-0.04	-0.04	1
	0.02	-0.01	1
	0.4	0.42	1
	-0.03	-0.04	1
	-0.02	-0.02	1
	-0.05	-0.07	1
	-0.02	-0.03	1
	-0.03	-0.03	1
	-0.05	-0.03	1
	-0.01	-0.02	1
	-0.03	-0.04	1
	-0.03	-0.02	1
	-0.01	-0.01	1
	0	-0.01	1
	0	-0.01	1
	-0.05	-0.03	1
	-0.02	-0.01	1
	-0.01	-0.01	1
	-0.03	-0.02	1
	-0.01	-0.01	1
	-0.01	-0.01	1
	0.4	0.41	1
	-0.04	-0.06	1
	-0.02	-0.01	1
	-0.01	-0.01	1
	-0.03	-0.02	1
	-0.11	-0.1	1
	0.04	0.09	1
	-0.02	-0.02	1
	0.05	0.03	1
	-0.02	-0.02	1
	-0.04	-0.04	1
	0.07	0.06	1
	-0.01	-0.01	1
	0	-0.02	1
	-0.01	-0.01	1
	-0.02	-0.02	1
	-0.03	-0.04	1
	-0.02	-0.02	1
	-0.05	-0.04	1
	0.07	0.06	1
	-0.03	-0.02	1
	0	0.01	1
	0.09	0.14	1
	-0.02	-0.03	1
	-0.03	-0.01	1
	-0.01	-0.01	1
	0.07	0.06	1
	-0.04	-0.04	1
	-0.09	-0.1	1
	-0.04	-0.04	1
	-0.04	-0.04	1
	-0.01	-0.02	1
	-0.02	-0.03	1
	0.14	0.13	1
	0.02	-0.01	1
	-0.02	-0.01	1
	0.37	0.3	1
	0.1	0.1	1
	0.16	0.19	1
	0.13	0.12	1
	-0.02	-0.02	1
	-0.04	-0.04	1
	-0.06	-0.05	1
	-0.02	-0.01	1
	0.12	0.12	1
	0.12	0.12	1
	0.15	0.16	1
	-0.01	-0.01	1
	-0.06	-0.06	1
	-0.06	-0.06	1
	-0.01	-0.03	1
	-0.06	-0.05	1
	-0.02	-0.01	1
	0.01	0	1
	-0.01	-0.01	1
	-0.06	-0.06	1
	0.01	-0.01	1
	0.19	0.24	1
	-0.06	-0.05	1
	-0.09	-0.09	1
	0.15	0.16	1
	-0.06	-0.05	1
	-0.05	-0.06	1
	-0.01	-0.01	1
	0.02	0	1
	0	0	1
	-0.06	-0.06	1
	-0.06	-0.05	1
	-0.06	-0.05	1
	-0.01	0	1
	-0.01	-0.01	1
	0.01	0	1
	-0.02	-0.01	1
	0.29	0.28	1
	-0.01	0	1
	0.12	0.12	1
	-0.06	-0.06	1
	-0.04	-0.03	1
	-0.01	0.01	1
	-0.06	-0.05	1
	-0.02	-0.01	1
	-0.06	-0.06	1
	0	-0.01	1
	-0.02	-0.01	1
	-0.06	-0.05	1
	0.01	0	1
	0.01	0	1
	-0.02	-0.01	1
	-0.01	-0.01	1
	-0.06	-0.06	1
	0.01	0	1
	-0.01	-0.01	1
	-0.06	-0.06	1
	-0.06	-0.06	1
	-0.06	-0.06	1
	-0.01	-0.03	1
	-0.02	0	1
	0	-0.01	1
	-0.02	-0.01	1
	-0.06	-0.06	1
	0.15	0.16	1
	-0.06	-0.05	1
	0.12	0.12	1
	-0.05	-0.06	1
	0.02	-0.01	1
	-0.06	-0.05	1
	-0.06	-0.06	1
	-0.06	-0.06	1
	0.01	-0.01	1
	-0.06	-0.06	1
	-0.1	-0.1	1
	-0.05	-0.05	1
	-0.04	-0.03	1
	0	-0.01	1
	-0.1	-0.1	1
	-0.1	-0.1	1
	-0.1	-0.1	1
	0	0.02	1
	0	-0.01	1
	-0.02	-0.01	1
	0.01	-0.02	1
	-0.05	-0.06	1
	-0.05	-0.06	1
	-0.01	-0.02	1
	-0.06	-0.05	1
	-0.01	0	1
	0.01	-0.01	1
	-0.1	-0.1	1
	0.15	0.16	1
	-0.02	-0.01	1
	-0.02	-0.01	1
	0.13	0.12	1
	-0.01	-0.01	1
	-0.02	-0.01	1
	-0.06	-0.07	1
	-0.05	-0.04	1
	-0.02	-0.02	1
	-0.07	-0.07	1
	-0.06	-0.07	1
	0.01	0	1
	-0.02	-0.02	1
	-0.01	-0.01	1
	-0.03	-0.04	1
	-0.1	-0.1	1
	0.09	0.11	1
	-0.02	-0.01	1
	0.01	0	1
	0.01	0.01	1
	0	0	1
	-0.01	-0.02	1
	0	0	1
	-0.07	-0.07	1
	-0.02	-0.02	1
	0.09	0.11	1
	0	0	1
	-0.01	-0.01	1
	-0.07	-0.07	1
	-0.07	-0.07	1
	0.12	0.12	1
	0.09	0.1	1
	0.04	0.03	1
	0.09	0.11	1
	-0.06	-0.07	1
	-0.06	-0.07	1
	0.22	0.24	1
	0	0	1
	0.12	0.13	1
	0	0	1
	0.12	0.13	1
	-0.02	-0.02	1
	0.12	0.13	1
	-0.01	0	1
	-0.01	-0.01	1
	0.12	0.12	1
	-0.08	-0.08	1
	0.11	0.13	1
	0	-0.02	1
	-0.08	-0.08	1
	-0.02	-0.02	1
	0	0	1
	0.12	0.12	1
	-0.08	-0.08	1
	0	0	1
	0	0.02	1
	-0.02	-0.02	1
	0.13	0.13	1
	0.48	0.53	1
	-0.01	-0.01	1
	-0.03	-0.04	1
	-0.03	-0.04	1
	0.13	0.13	1
	0.1	0.12	1
	-0.08	-0.08	1
	0.1	0.12	1
	-0.08	-0.08	1
	0.13	0.13	1
	-0.01	-0.02	1
	0.02	0	1
	-0.06	-0.07	1
	0.04	0.05	1
	-0.01	-0.02	1
	-0.08	-0.07	1
	0	-0.02	1
	-0.01	-0.02	1
	0.01	0.01	1
	0.14	0.14	1
	-0.01	-0.02	1
	-0.01	-0.02	1
	-0.06	-0.07	1
	-0.01	-0.02	1
	-0.06	-0.07	1
	-0.06	-0.07	1
	0.02	0.04	1
	-0.06	-0.07	1
	-0.08	-0.07	1
	-0.01	-0.02	1
	-0.08	-0.07	1
	0.02	0.04	1
	0	-0.01	1
	-0.01	-0.02	1
	-0.01	0	1
	-0.06	-0.07	1
	-0.06	-0.07	1
	-0.06	-0.07	1
	-0.01	-0.02	1
	-0.08	-0.08	1
	-0.02	-0.01	1
	-0.01	-0.02	1
	-0.01	-0.02	1
	-0.01	-0.02	1
	-0.01	0	1
	0.02	0.04	1
	-0.01	-0.02	1
	0.16	0.15	1
	-0.01	-0.02	1
	0	0	1
	0.02	0.04	1
	-0.08	-0.08	1
	-0.01	-0.02	1
	-0.08	-0.08	1
	-0.01	-0.02	1
	-0.02	-0.01	1
	-0.08	-0.08	1
	-0.06	-0.07	1
	0.04	0.04	1
	0.02	0.04	1
	-0.06	-0.07	1
	-0.01	-0.02	1
	0.01	0	1
	-0.06	-0.08	1
	0	-0.02	1
	-0.01	-0.02	1
	-0.06	-0.07	1
	-0.06	-0.07	1
	-0.01	-0.02	1
	0.16	0.15	1
	-0.06	-0.07	1
	-0.06	-0.07	1
	-0.06	-0.07	1
	0	-0.02	1
	-0.01	-0.02	1
	-0.06	-0.07	1
	-0.01	-0.01	1
	0	0	1
	-0.01	0	1
	-0.07	-0.08	1
	-0.01	-0.02	1
	-0.01	-0.02	1
	-0.06	-0.07	1
	-0.07	-0.08	1
	-0.06	-0.07	1
	0.16	0.15	1
	0.14	0.14	1
	0.15	0.2	1
	-0.07	-0.08	1
	-0.06	-0.07	1
	-0.01	0	1
	-0.01	-0.02	1
	-0.01	-0.01	1
	0.02	0.04	1
	0.02	0.04	1
	-0.01	-0.02	1
	0.02	0.04	1
	-0.03	-0.03	1
	-0.01	-0.01	1
	0.01	0.03	1
	0.01	0.01	1
	0.01	0	1
	-0.01	-0.01	1
	-0.01	0	1
	-0.01	-0.02	1
	0.02	0	1
	0	-0.01	1
	0	-0.01	1
	-0.01	-0.02	1
	-0.01	-0.02	1
	0.01	0.03	1
	0.02	0.04	1
	-0.01	-0.01	1
	0.16	0.15	1
	0.03	0.05	1
	0.03	0.05	1
	-0.06	-0.07	1
	-0.08	-0.08	1
	0.02	0.04	1
	0.04	0.04	1
	-0.01	-0.01	1
	0.16	0.15	1
	-0.01	-0.01	1
	0.01	0.01	1
	-0.01	-0.02	1
	-0.03	-0.03	1
	0	0	1
	-0.03	-0.03	1
	-0.06	-0.07	1
	0	-0.01	1
	0.02	0.04	1
	-0.06	-0.07	1
	-0.06	-0.07	1
	-0.01	-0.02	1
	0	-0.01	1
	-0.01	-0.01	1
	-0.02	-0.01	1
	-0.01	-0.02	1
	0.02	0.04	1
	-0.06	-0.07	1
	-0.07	-0.07	1
	0.06	0.04	1
	-0.01	-0.03	1
	0.01	-0.01	1
	-0.01	-0.02	1
	-0.01	-0.02	1
	0.18	0.16	1
	-0.01	0	1
	0.17	0.16	1
	0	-0.01	1
	0.2	0.17	1
	-0.1	-0.11	1
	-0.01	0	1
	0.01	-0.01	1
	-0.02	0.01	1
	0.01	-0.01	1
	0.02	0	1
	0.2	0.17	1
	-0.01	-0.03	1
	0	-0.01	1
	-0.02	0.01	1
	-0.09	-0.08	1
	-0.01	-0.01	1
	-0.01	-0.03	1
	0.21	0.18	1
	0.01	-0.01	1
	0.01	-0.01	1
	-0.02	0	1
	-0.01	-0.01	1
	-0.04	-0.02	1
	-0.1	-0.11	1
	-0.01	0.02	1
	-0.01	0	1
	-0.01	-0.03	1
	0.01	-0.01	1
	-0.04	-0.05	1
	-0.01	-0.03	1
	-0.01	0	1
	-0.01	-0.01	1
	-0.04	-0.02	1
	-0.01	-0.03	1
	-0.01	-0.03	1
	0.19	0.17	1
	0.22	0.2	1
	-0.04	-0.02	1
	-0.02	-0.03	1
	-0.1	-0.1	1
	-0.01	-0.02	1
	-0.04	-0.02	1
	-0.04	-0.02	1
	0	0	1
	-0.1	-0.1	1
	-0.1	-0.1	1
	-0.04	-0.02	1
	-0.04	-0.03	1
	-0.04	-0.02	1
	-0.02	-0.01	1
	-0.04	-0.03	1
	-0.04	-0.03	1
	-0.04	-0.03	1
	-0.04	-0.02	1
	-0.04	-0.02	1
	-0.01	-0.01	1
	-0.01	0	1
	-0.04	-0.02	1
	-0.04	-0.02	1
	-0.01	-0.01	1
	-0.01	0.01	1
	-0.04	-0.02	1
	-0.04	-0.03	1
	0.03	-0.01	1
	-0.1	-0.1	1
	-0.01	0.01	1
	-0.04	-0.02	1
	-0.04	-0.02	1
	-0.02	-0.03	1
	-0.01	0.01	1
	-0.05	-0.03	1
	0.23	0.2	1
	0	-0.02	1
	-0.02	-0.03	1
	0.19	0.17	1
	0.05	0.03	1
	-0.1	-0.1	1
	-0.04	-0.03	1
	-0.1	-0.1	1
	-0.05	-0.03	1
	0.13	0.15	1
	0.13	0.14	1
	-0.05	-0.03	1
	0.19	0.17	1
	-0.05	-0.03	1
	0.01	0.01	1
	0.01	-0.01	1
	-0.01	0.01	1
	-0.01	0.01	1
	0.17	0.14	1
	-0.1	-0.1	1
	0.03	0	1
	0.17	0.14	1
	0.15	0.12	1
	0.14	0.15	1
	-0.02	-0.01	1
	0.01	0.05	1
	0.14	0.15	1
	-0.01	-0.01	1
	0.17	0.14	1
	-0.01	0.01	1
	-0.02	-0.03	1
	0.17	0.14	1
	0	-0.01	1
	0.01	0.04	1
	0	-0.01	1
	-0.01	-0.01	1
	0.16	0.13	1
	-0.05	-0.04	1
	-0.03	-0.02	1
	-0.02	-0.04	1
	-0.03	-0.04	1
	-0.02	-0.04	1
	-0.07	-0.08	1
	0.12	0.11	1
	0.12	0.11	1
	0	-0.01	1
	-0.02	-0.04	1
	0.01	0.03	1
	-0.01	-0.01	1
	0	-0.01	1
	-0.02	-0.04	1
	0.15	0.15	1
	-0.07	-0.08	1
	-0.07	-0.08	1
	0.15	0.15	1
	0	0	1
	-0.01	-0.01	1
	0.15	0.15	1
	-0.02	-0.04	1
	-0.07	-0.08	1
	-0.01	0	1
	-0.02	-0.01	1
	-0.01	0	1
	-0.07	-0.08	1
	-0.02	-0.04	1
	-0.01	-0.01	1
	-0.02	-0.04	1
	0	0.01	1
	-0.01	0	1
	-0.02	-0.04	1
	-0.02	-0.04	1
	0.01	-0.02	1
	-0.01	-0.01	1
	0.06	0.05	1
	-0.02	-0.03	1
	-0.02	-0.04	1
	0	-0.01	1
	-0.06	-0.06	1
	0	0.01	1
	0.1	0.13	1
	-0.04	-0.05	1
	0.01	0.03	1
	0	-0.02	1
	-0.01	0	1
	0.15	0.16	1
	-0.02	-0.02	1
	-0.03	-0.03	1
	0.1	0.12	1
	-0.02	-0.04	1
	0.17	0.19	1
	-0.01	0.01	1
	-0.03	-0.03	1
	-0.03	-0.03	1
	0.11	0.12	1
	0.11	0.13	1
	0.11	0.13	1
	0.1	0.12	1
	-0.02	-0.01	1
	0.09	0.09	1
	0.11	0.11	1
	0.1	0.1	1
	0.1	0.1	1
	0	-0.01	1
	-0.01	-0.01	1
	-0.06	-0.06	1
	-0.01	-0.01	1
	-0.01	-0.01	1
	-0.01	0	1
	0.1	0.1	1
	0	0.01	1
	-0.02	-0.03	1
	-0.02	-0.03	1
	-0.08	-0.06	1
	0	0.01	1
	0.1	0.1	1
	0.08	0.09	1
	-0.01	-0.02	1
	0	0.01	1
	-0.03	-0.04	1
	-0.01	-0.03	1
	-0.08	-0.06	1
	0.12	0.13	1
	0.12	0.13	1
	-0.01	0	1
	-0.03	-0.04	1
	-0.01	-0.03	1
	-0.01	-0.01	1
	0.07	0.07	1
	0.07	0.07	1
	0.07	0.07	1
	-0.01	-0.01	1
	0.17	0.19	1
	-0.03	-0.04	1
	0	0	1
	0	-0.01	1
	0.17	0.19	1
	-0.03	-0.04	1
	-0.03	-0.01	1
	0.07	0.07	1
	0	-0.01	1
	0.16	0.18	1
	0.16	0.18	1
	0	0	1
	-0.02	0	1
	0.16	0.18	1
	-0.03	-0.04	1
	-0.01	-0.01	1
	0.13	0.14	1
	-0.03	-0.04	1
	-0.01	0	1
	0.13	0.14	1
	-0.01	0	1
	-0.01	-0.01	1
	0.07	0.07	1
	0.07	0.07	1
	0.01	0	1
	-0.01	-0.01	1
	0.07	0.07	1
	-0.01	0	1
	0	0	1
	-0.03	-0.04	1
	-0.08	-0.06	1
	0.07	0.07	1
	-0.03	-0.04	1
	-0.03	-0.04	1
	-0.01	-0.01	1
	0.13	0.14	1
	0	-0.01	1
	0.13	0.14	1
	0.07	0.07	1
	-0.03	-0.04	1
	-0.03	-0.04	1
	-0.03	-0.04	1
	-0.03	-0.04	1
	-0.03	-0.04	1
	-0.04	-0.04	1
	-0.04	-0.04	1
	-0.04	-0.04	1
	-0.04	-0.04	1
	-0.03	-0.04	1
	-0.03	-0.04	1
	-0.03	-0.04	1
	0	0	1
	-0.03	-0.04	1
	-0.03	-0.04	1
	0	-0.01	1
	-0.03	-0.04	1
	0	0	1
	0.07	0.07	1
	0.07	0.07	1
	0.07	0.07	1
	0.07	0.07	1
	0.13	0.14	1
	0.12	0.14	1
	0.13	0.14	1
	-0.01	-0.01	1
	0.13	0.14	1
	0.13	0.14	1
	0.13	0.14	1
	0.13	0.14	1
	-0.02	-0.01	1
	-0.08	-0.05	1
	0	0	1
	-0.03	-0.06	1
	-0.01	0	1
	0.44	0.57	1
	0.12	0.14	1
	-0.01	-0.01	1
	0.13	0.13	1
	0.13	0.14	1
	-0.01	-0.01	1
	-0.03	-0.04	1
	0	-0.01	1
	0.13	0.14	1
	0.13	0.14	1
	-0.03	-0.04	1
	0.07	0.07	1
	0.01	0.01	1
	-0.01	0.01	1
	0.13	0.14	1
	0	-0.01	1
	0	0	1
	-0.03	-0.04	1
	0.14	0.18	1
	-0.01	0.02	1
	-0.02	-0.02	1
	0.1	0.1	1
	-0.03	-0.04	1
	-0.08	-0.06	1
	0.16	0.18	1
	0.1	0.09	1
	-0.08	-0.06	1
	-0.03	-0.04	1
	-0.01	0.03	1
	0.03	0.01	1
	0.1	0.1	1
	0.11	0.1	1
	0	-0.01	1
	0.1	0.1	1
	0.2	0.2	1
	-0.08	-0.06	1
	-0.03	-0.04	1
	-0.03	-0.01	1
	0.01	-0.02	1
	0.1	0.1	1
	-0.01	0	1
	0.01	0	1
	-0.01	-0.01	1
	0	-0.02	1
	-0.01	-0.01	1
	0.03	0.01	1
	0	0	1
	-0.05	-0.04	1
	-0.05	-0.05	1
	0.01	-0.01	1
	0.16	0.15	1
	0.16	0.15	1
	0.13	0.13	1
	0.16	0.15	1
	0	0	1
	-0.03	-0.04	1
	-0.03	-0.03	1
	0.02	0	1
	0.09	0.08	1
	-0.01	-0.02	1
	0	-0.01	1
	-0.01	-0.01	1
	-0.01	-0.02	1
	0.02	0	1
	-0.02	0	1
	0.01	-0.01	1
	-0.01	-0.02	1
	0.08	0.09	1
	-0.06	-0.05	1
	-0.01	-0.02	1
	0.02	-0.01	1
	-0.01	-0.02	1
	-0.01	-0.03	1
	-0.02	-0.02	1
	-0.01	-0.01	1
	-0.01	-0.02	1
	-0.01	-0.02	1
	-0.06	-0.05	1
	-0.01	-0.02	1
	-0.01	-0.02	1
	-0.02	-0.03	1
	-0.02	0	1
	0	-0.01	1
	0.01	-0.01	1
	-0.01	-0.02	1
	-0.01	-0.02	1
	-0.06	-0.05	1
	-0.01	-0.02	1
	0	-0.01	1
	-0.01	-0.01	1
	-0.01	-0.03	1
	0.01	-0.01	1
	-0.01	-0.02	1
	-0.02	-0.02	1
	0.01	0	1
	0.02	0	1
	-0.02	-0.03	1
	-0.02	-0.03	1
	-0.02	-0.03	1
	-0.01	-0.02	1
	-0.02	-0.03	1
	-0.01	-0.03	1
	-0.03	-0.03	1
	-0.03	-0.03	1
	-0.03	-0.03	1
	0	-0.01	1
	-0.03	-0.03	1
	-0.06	-0.05	1
	0.02	0.01	1
	-0.01	-0.02	1
	-0.01	-0.02	1
	0.07	0.08	1
	0.02	0	1
	0	-0.01	1
	-0.01	0	1
	0	-0.01	1
	0	-0.02	1
	0.02	0	1
	-0.03	-0.03	1
	0.08	0.07	1
	-0.08	-0.07	1
	-0.01	-0.02	1
	-0.02	-0.02	1
	0.07	0.08	1
	-0.02	-0.01	1
	0.08	0.07	1
	-0.02	0	1
	-0.02	-0.02	1
	-0.01	-0.02	1
	0.09	0.1	1
	0.01	-0.01	1
	-0.01	-0.03	1
	-0.01	-0.01	1
	-0.01	-0.01	1
	-0.03	-0.04	1
	0.11	0.13	1
	0.11	0.13	1
	0.05	0.05	1
	0.11	0.13	1
	-0.01	0	1
	0.11	0.13	1
	0.11	0.13	1
	-0.03	-0.04	1
	-0.01	0	1
	-0.03	-0.04	1
	0.05	0.05	1
	-0.06	-0.03	1
	-0.01	0	1
	-0.01	0.01	1
	-0.01	-0.02	1
	-0.01	-0.02	1
	-0.01	-0.01	1
	-0.01	0.03	1
	-0.01	-0.01	1
	0.03	0.01	1
	0.03	0.01	1
	0.02	0	1
	-0.02	-0.01	1
	0.02	0	1
	-0.01	-0.02	1
	-0.03	-0.04	1
	0.01	0	1
	0.03	0.06	1
	-0.03	-0.04	1
	0.02	0.01	1
	0.02	0	1
	-0.03	-0.04	1
	-0.01	-0.03	1
	-0.01	-0.03	1
	-0.03	-0.04	1
	0.02	0	1
	0.01	0.01	1
	-0.03	-0.04	1
	-0.01	-0.01	1
	0.02	0.04	1
	-0.01	-0.02	1
	-0.01	0.01	1
	-0.01	0	1
	-0.03	-0.03	1
	-0.01	-0.02	1
	-0.03	-0.02	1
	-0.02	0	1
	0	-0.01	1
	0.07	0.09	1
	0.01	-0.02	1
	0.07	0.09	1
	0.07	0.09	1
	0	-0.01	1
	0	-0.01	1
	-0.01	-0.01	1
	-0.01	-0.01	1
	0	-0.01	1
	0.03	0	1
	-0.02	-0.02	1
	0.1	0.12	1
	0	-0.01	1
	0	-0.01	1
	-0.01	-0.01	1
	0.07	0.09	1
	0	-0.01	1
	0.07	0.09	1
	0.07	0.09	1
	0	-0.01	1
	-0.02	-0.02	1
	0	-0.01	1
	0.02	0	1
	0	-0.01	1
	0.07	0.08	1
	0.16	0.18	1
	0.07	0.09	1
	0	-0.01	1
	0	-0.01	1
	0	-0.01	1
	0	-0.01	1
	0	-0.01	1
	-0.01	0	1
	0.02	-0.01	1
	0	-0.01	1
	0.1	0.11	1
	-0.02	-0.02	1
	0.1	0.12	1
	-0.01	0	1
	-0.01	-0.02	1
	-0.01	-0.02	1
	-0.01	-0.01	1
	0	0.01	1
	0	0.01	1
	0	0	1
	0	-0.01	1
	-0.03	-0.03	1
	-0.02	0	1
	0.01	0.02	1
	-0.02	-0.02	1
	0	-0.01	1
	0.06	0.09	1
	0.06	0.08	1
	0.01	0	1
	0.06	0.08	1
	-0.01	0	1
	0.06	0.07	1
	0.06	0.07	1
	0.01	0.01	1
	-0.02	-0.01	1
	0	-0.01	1
	0	-0.02	1
	-0.02	-0.03	1
	-0.01	-0.01	1
	-0.01	-0.01	1
	0	-0.01	1
	0.07	0.09	1
	-0.01	-0.01	1
	-0.03	-0.03	1
	0	-0.01	1
	-0.04	-0.05	1
	-0.04	-0.05	1
	-0.04	-0.05	1
	0.19	0.22	1
	-0.04	-0.05	1
	-0.03	-0.02	1
	0	-0.01	1
	-0.01	-0.01	1
	-0.01	-0.01	1
	-0.04	-0.04	1
	0.03	-0.02	1
	-0.01	-0.01	1
	0.03	0.07	1
	-0.02	-0.03	1
	-0.02	-0.02	1
	-0.03	-0.03	1
	-0.03	-0.03	1
	-0.03	-0.03	1
	0.03	0.02	1
	-0.01	-0.01	1
	-0.01	-0.01	1
	0.07	0.09	1
	0.01	0.03	1
	0.02	0.05	1
	-0.02	-0.03	1
	-0.05	-0.06	1
	0.07	0.09	1
	0	-0.01	1
	-0.05	-0.06	1
	-0.01	-0.01	1
	-0.01	-0.01	1
	-0.01	0.01	1
	0	0	1
	0.05	0.07	1
	-0.02	0.01	1
	-0.01	-0.01	1
	-0.01	0	1
	0.01	0	1
	-0.01	-0.01	1
	0.05	0.09	1
	0.05	0.01	1
	-0.03	-0.03	1
	-0.03	-0.05	1
	-0.04	-0.05	1
	-0.02	-0.03	1
	-0.03	-0.05	1
	-0.01	0.02	1
	-0.03	-0.05	1
	-0.03	-0.05	1
	-0.03	-0.05	1
	0.02	-0.01	1
	-0.03	-0.05	1
	-0.01	-0.02	1
	-0.03	-0.05	1
	-0.03	-0.05	1
	-0.03	-0.05	1
	-0.03	-0.05	1
	-0.03	-0.05	1
	-0.03	-0.05	1
	-0.03	-0.05	1
	-0.03	-0.05	1
	-0.03	-0.05	1
	-0.03	-0.05	1
	-0.01	-0.01	1
	0.06	0.07	1
	-0.01	-0.01	1
	0.02	-0.01	1
	-0.02	-0.01	1
	0.01	-0.01	1
	-0.01	-0.01	1
	-0.01	0.02	1
	0	-0.02	1
	-0.03	-0.05	1
	-0.03	-0.05	1
	-0.01	0	1
	-0.01	0.02	1
	0.02	0.01	1
	-0.03	-0.05	1
	0.01	-0.02	1
	-0.01	-0.01	1
	-0.01	0	1
	-0.03	-0.05	1
	-0.01	0.02	1
	-0.01	0.02	1
	-0.05	-0.07	1
	0.05	0.08	1
	0.03	0.04	1
	0.05	0.05	1
	0.05	0.07	1
	0.05	0.07	1
	-0.03	-0.05	1
	-0.04	-0.03	1
	0	-0.01	1
	-0.03	-0.05	1
	-0.03	-0.05	1
	-0.04	-0.05	1
	-0.02	-0.01	1
	-0.02	-0.01	1
	-0.03	-0.05	1
	-0.01	-0.02	1
	-0.03	-0.05	1
	-0.03	-0.03	1
	0.02	0.02	1
	0	-0.01	1
	-0.04	-0.05	1
	0.06	0.07	1
	0.06	0.07	1
	-0.04	-0.05	1
	-0.04	-0.05	1
	0.01	0	1
	-0.01	0	1
	-0.03	-0.03	1
	-0.04	-0.04	1
	-0.01	-0.01	1
	0	-0.01	1
	-0.01	-0.02	1
	-0.03	-0.03	1
	0.06	0.06	1
	-0.04	-0.04	1
	0.02	0	1
	-0.04	-0.04	1
	0.06	0.06	1
	0.06	0.06	1
	0.06	0.06	1
	-0.03	-0.03	1
	-0.01	-0.01	1
	-0.04	-0.04	1
	0.04	0.04	1
	0.06	0.06	1
	-0.02	-0.03	1
	0.06	0.06	1
	0.06	0.06	1
	0.06	0.06	1
	-0.04	-0.04	1
	0	-0.02	1
	-0.03	-0.02	1
	-0.01	-0.01	1
	0.06	0.06	1
	-0.04	-0.04	1
	-0.01	-0.01	1
	-0.01	-0.01	1
	0.06	0.06	1
	-0.03	-0.02	1
	-0.01	-0.01	1
	0.06	0.06	1
	0.06	0.06	1
	-0.06	-0.06	1
	-0.06	-0.06	1
	-0.06	-0.06	1
	-0.02	-0.01	1
	-0.01	-0.01	1
	-0.03	-0.03	1
	-0.01	-0.01	1
	-0.01	-0.02	1
	-0.01	-0.02	1
	-0.03	-0.02	1
	-0.01	-0.01	1
	-0.01	-0.02	1
	-0.01	-0.02	1
	-0.01	-0.02	1
	-0.01	-0.02	1
	-0.01	-0.02	1
	0.01	0.01	1
	0.01	-0.01	1
	0.06	0.07	1
	-0.04	-0.05	1
	0.04	0.02	1
	0.06	0.07	1
	-0.01	0	1
	-0.03	-0.03	1
	-0.04	-0.05	1
	0.01	-0.01	1
	0.01	-0.01	1
	-0.01	-0.02	1
	-0.01	0	1
	-0.03	-0.03	1
	-0.01	-0.02	1
	-0.01	-0.02	1
	-0.01	-0.02	1
	0.01	-0.01	1
	-0.01	-0.02	1
	-0.01	-0.02	1
	-0.01	-0.02	1
	0.02	-0.02	1
	-0.01	-0.02	1
	0.03	0.04	1
	-0.01	-0.02	1
	0	-0.01	1
	-0.01	-0.02	1
	-0.01	-0.02	1
	-0.04	-0.04	1
	-0.01	-0.02	1
	-0.01	-0.02	1
	0.01	-0.01	1
	-0.01	-0.02	1
	-0.01	-0.02	1
	-0.01	0	1
	-0.01	-0.02	1
	-0.01	-0.02	1
	-0.01	-0.02	1
	-0.01	-0.02	1
	0.05	0.09	1
	-0.01	-0.02	1
	-0.01	-0.02	1
	-0.01	-0.02	1
	-0.01	-0.01	1
	-0.01	-0.01	1
	0.03	0.04	1
	-0.01	-0.01	1
	-0.04	-0.04	1
	-0.01	-0.02	1
	-0.01	-0.01	1
	-0.01	-0.01	1
	0.02	0.04	1
	-0.01	-0.01	1
	0	0	1
	-0.01	-0.01	1
	-0.03	-0.01	1
	0	0	1
	-0.01	-0.01	1
	-0.01	-0.01	1
	-0.01	-0.01	1
	-0.01	0.01	1
	-0.01	-0.01	1
	0	0	1
	0.03	0.08	1
	0.02	0.04	1
	0.02	0.04	1
	-0.01	-0.01	1
	-0.01	-0.01	1
	-0.01	-0.01	1
	-0.01	-0.01	1
	-0.01	-0.01	1
	-0.01	-0.01	1
	-0.01	-0.01	1
	-0.01	-0.01	1
	-0.01	-0.01	1
	-0.01	-0.01	1
	-0.04	-0.05	1
	-0.01	-0.01	1
	0	0.01	1
	-0.01	-0.01	1
	-0.01	-0.01	1
	-0.01	-0.01	1
	-0.04	-0.04	1
	-0.03	-0.01	1
	-0.01	0	1
	-0.04	-0.04	1
	-0.07	-0.06	1
	-0.04	-0.04	1
	0.01	0	1
	-0.01	-0.01	1
	-0.04	-0.03	1
	-0.01	-0.01	1
	-0.02	-0.02	1
	-0.03	-0.03	1
	-0.04	-0.03	1
	-0.02	-0.02	1
	0	-0.01	1
	0	0.01	1
	-0.01	-0.01	1
	-0.01	-0.01	1
	-0.04	-0.03	1
	-0.04	-0.03	1
	-0.04	-0.03	1
	-0.04	-0.03	1
	-0.04	-0.04	1
	-0.07	-0.06	1
	-0.04	-0.03	1
	-0.04	-0.03	1
	-0.04	-0.03	1
	-0.04	-0.03	1
	-0.04	-0.03	1
	-0.04	-0.03	1
	-0.04	-0.03	1
	0	-0.01	1
	-0.04	-0.03	1
	-0.04	-0.03	1
	-0.01	0.02	1
	-0.04	-0.03	1
	-0.04	-0.03	1
	-0.04	-0.03	1
	-0.04	-0.03	1
	0	-0.01	1
	0	-0.01	1
	0	0.01	1
	-0.01	0	1
	-0.01	0.01	1
	0.01	0	1
	0.01	-0.01	1
	0	0.08	1
	0	0.06	1
	0.01	0	1
	-0.01	0	1
	0	0.01	1
	-0.01	-0.02	1
	0	-0.01	1
	-0.01	-0.02	1
	0.03	0.03	1
	0	-0.01	1
	0.03	0.03	1
	-0.02	-0.02	1
	-0.02	-0.03	1
	-0.01	-0.02	1
	-0.01	-0.02	1
	-0.01	-0.01	1
	0.02	0.03	1
	0.04	0.15	1
	-0.02	-0.03	1
	0.07	0.09	1
	-0.02	-0.03	1
	-0.02	-0.03	1
	0.03	0.03	1
	-0.02	-0.03	1
	0.07	0.09	1
	-0.01	-0.01	1
	0.01	-0.03	1
	-0.02	-0.03	1
	-0.01	-0.02	1
	-0.02	-0.03	1
	0	0.01	1
	0.01	-0.01	1
	-0.01	-0.01	1
	0.07	0.09	1
	0.02	0.02	1
	-0.02	-0.03	1
	0	-0.03	1
	0	-0.01	1
	0.02	0.03	1
	0.02	0.03	1
	0	-0.04	1
	-0.01	-0.02	1
	0	-0.01	1
	-0.01	-0.02	1
	-0.02	-0.03	1
	-0.01	-0.01	1
	-0.01	-0.01	1
	0	0.04	1
	-0.01	-0.01	1
	0.01	-0.01	1
	0.07	0.09	1
	0	0.01	1
	-0.02	-0.03	1
	0.03	0.03	1
	0.04	0.01	1
	0.06	0.06	1
	-0.01	-0.02	1
	-0.01	-0.02	1
	0.07	0.09	1
	0.02	0.02	1
	-0.02	-0.03	1
	0.02	0.01	1
	-0.01	-0.02	1
	-0.02	-0.04	1
	-0.01	-0.03	1
	-0.01	-0.02	1
	0.03	0.02	1
	-0.01	-0.02	1
	-0.01	-0.02	1
	0.04	0.05	1
	-0.02	-0.03	1
	-0.03	-0.04	1
	-0.01	-0.04	1
	-0.02	-0.04	1
	-0.02	-0.02	1
	-0.02	-0.03	1
	-0.02	-0.03	1
	-0.02	-0.04	1
	0	-0.01	1
	-0.01	-0.02	1
	-0.01	-0.02	1
	0.01	-0.01	1
	0.07	0.09	1
	-0.02	-0.03	1
	0.07	0.09	1
	-0.01	-0.02	1
	0.05	0.07	1
	0.06	0.08	1
	-0.03	-0.01	1
	-0.01	-0.02	1
	0.05	0.08	1
	-0.03	0	1
	0.05	0.07	1
	-0.01	-0.02	1
	-0.01	-0.02	1
	0.05	0.07	1
	0	0	1
	-0.01	-0.02	1
	-0.01	-0.01	1
	-0.01	-0.02	1
	0	0	1
	0.05	0.07	1
	0.06	0.09	1
	-0.01	-0.02	1
	-0.02	0	1
	-0.02	0	1
	0	0.01	1
	-0.01	-0.01	1
	0	0	1
	0.02	0.01	1
	-0.01	-0.02	1
	-0.01	-0.01	1
	0.02	-0.01	1
	-0.01	-0.02	1
	0.01	0	1
	0.01	0.03	1
	0.01	0.03	1
	0.02	0	1
	0.02	0.02	1
	-0.01	-0.01	1
	-0.01	-0.02	1
	0.03	0.02	1
	-0.01	-0.02	1
	0.01	0.02	1
	0.01	0.02	1
	-0.01	-0.01	1
	0	-0.02	1
	0	0.02	1
	0.03	0.02	1
	0	-0.01	1
	-0.01	-0.01	1
	-0.02	-0.02	1
	0.01	0.01	1
	-0.01	0.01	1
	0	-0.01	1
	0	-0.02	1
	0.01	-0.02	1
	0	0.01	1
	-0.01	-0.01	1
	0	0	1
	0.01	-0.01	1
	0.03	0.02	1
	-0.01	-0.01	1
	0.01	0	1
	0.01	0.02	1
	-0.02	-0.02	1
	0	0	1
	-0.01	-0.01	1
	0	0.02	1
	0	-0.02	1
	0.01	-0.01	1
	0	-0.02	1
	0	-0.02	1
	0.01	-0.01	1
	0.01	-0.01	1
	-0.01	0.01	1
	-0.01	-0.01	1
	0.02	0.02	1
	0.01	0	1
	-0.01	-0.01	1
	0.01	0.01	1
	-0.01	0.01	1
	-0.01	-0.01	1
	0	0	1
	-0.02	-0.02	1
	-0.02	-0.02	1
	0.01	0.01	1
	0.01	-0.02	1
	-0.01	-0.03	1
	0	0.01	1
	0.01	0.03	1
	-0.01	0	1
	-0.01	-0.01	1
	-0.01	-0.01	1
	-0.01	-0.01	1
	0	-0.02	1
	0.01	-0.01	1
	0.01	-0.02	1
	0	-0.02	1
	0.01	-0.02	1
	0.01	-0.01	1
	-0.02	-0.02	1
	-0.02	-0.03	1
	-0.03	0	1
	0.01	0.03	1
	0.01	0.03	1
	-0.02	-0.01	1
	-0.02	-0.02	1
	-0.01	0	1
	0.01	-0.02	1
	-0.01	-0.03	1
	-0.01	0	1
	-0.01	0	1
	0.01	0.03	1
	-0.01	-0.02	1
	0.01	0.01	1
	0.01	0.01	1
	0	0	1
	-0.01	0.01	1
	0.01	0.01	1
	0.01	0.03	1
	0.02	0.03	1
	0	-0.03	1
	0	0.01	1
	0	-0.01	1
	-0.01	0	1
	0	-0.02	1
	-0.01	-0.02	1
	-0.01	-0.02	1
	-0.01	-0.02	1
	-0.02	-0.02	1
	0.01	-0.02	1
	-0.01	-0.02	1
	0.02	-0.01	1
	-0.01	0	1
	0.01	0.01	1
	-0.01	-0.02	1
	0	0.01	1
	-0.03	-0.01	1
	0.02	-0.01	1
	-0.01	-0.02	1
	0	0.04	1
	-0.01	-0.02	1
	-0.02	-0.02	1
	-0.01	0.01	1
	-0.01	-0.01	1
	0	-0.01	1
	-0.02	-0.02	1
	0.04	0.04	1
	0.04	0.04	1
	0	-0.02	1
	0	0.01	1
	0.04	0.04	1
	-0.01	-0.01	1
	-0.03	0	1
	-0.01	-0.01	1
	-0.01	-0.02	1
	-0.02	-0.03	1
	0	-0.01	1
	0.01	0	1
	-0.03	0	1
	0.01	0.01	1
	0.04	0.04	1
	-0.01	-0.01	1
	0.01	0.01	1
	0.04	0.04	1
	0	0	1
	-0.02	-0.01	1
	0	-0.01	1
	-0.01	0	1
	0.04	0.05	1
	-0.02	-0.02	1
	-0.01	0	1
	0	0	1
	-0.02	-0.02	1
	-0.02	-0.02	1
	0	0	1
	-0.01	0.03	1
	-0.02	-0.02	1
	-0.02	-0.03	1
	0	0	1
	0.04	0.01	1
	0	-0.02	1
	0.02	0.11	1
	0	-0.01	1
	0.01	0.02	1
	0.01	0.03	1
	-0.01	-0.01	1
	-0.03	0	1
	-0.01	-0.01	1
	0.04	0.04	1
	-0.01	0.01	1
	0	0	1
	0.01	0.03	1
	0	-0.02	1
	0.01	0	1
	-0.01	-0.01	1
	-0.01	0.01	1
	-0.02	-0.01	1
	0.01	-0.01	1
	0.05	0	1
	-0.01	0	1
	-0.02	-0.02	1
	-0.01	0.01	1
	0	0	1
	0	0	1
	0	0.01	1
	-0.02	-0.02	1
	0.04	0.04	1
	0	0	1
	0	0.01	1
	0	-0.03	1
	-0.02	-0.02	1
	-0.01	0	1
	0	0	1
	0.04	0.04	1
	-0.02	-0.02	1
	0	0	1
	0	0	1
	0	0	1
	0.01	-0.01	1
	-0.02	-0.01	1
	0	-0.03	1
	-0.01	-0.02	1
	-0.01	0	1
	-0.01	0.01	1
	0.01	0	1
	0	0.03	1
	0	-0.02	1
	-0.01	-0.02	1
	-0.01	0	1
	-0.01	0	1
	-0.01	0	1
	-0.01	-0.01	1
	-0.01	-0.03	1
	-0.01	0	1
	-0.01	-0.01	1
	0.04	0.04	1
	-0.01	-0.01	1
	-0.01	0	1
	-0.01	-0.03	1
	-0.01	0.01	1
	-0.02	-0.01	1
	0	-0.01	1
	0	-0.01	1
	-0.03	-0.02	1
	-0.01	-0.01	1
	0.01	0	1
	0.04	0.02	1
	-0.03	0	1
	-0.01	-0.01	1
	-0.01	0	1
	0.02	0	1
	0	-0.01	1
	-0.01	-0.04	1
	-0.02	-0.02	1
	0.02	-0.01	1
	-0.03	-0.02	1
	-0.01	-0.01	1
	0.04	0.04	1
	0.05	0.04	1
	-0.03	-0.02	1
	-0.03	-0.02	1
	0.02	0	1
	0.04	0.04	1
	0.01	0.03	1
	-0.02	-0.02	1
	-0.01	-0.01	1
	0	-0.02	1
	0	0	1
	-0.01	-0.01	1
	-0.03	-0.02	1
	-0.02	-0.01	1
	-0.03	-0.02	1
	-0.03	-0.04	1
	0.01	-0.02	1
	-0.01	-0.03	1
	0	0	1
	-0.01	-0.01	1
	0	-0.01	1
	-0.01	-0.03	1
	-0.03	-0.02	1
	-0.01	0.01	1
	-0.01	0.01	1
	-0.01	0.01	1
	0	-0.02	1
	0	-0.01	1
	-0.01	-0.02	1
	0.02	0.03	1
	-0.02	-0.02	1
	-0.01	-0.01	1
	-0.01	-0.01	1
	-0.03	-0.01	1
	-0.01	-0.01	1
	-0.01	0.01	1
	-0.01	-0.01	1
	0	-0.01	1
	-0.01	-0.01	1
	0	0	1
	0.04	0.04	1
	-0.01	-0.01	1
	-0.02	0.02	1
	-0.01	0	1
	-0.01	-0.01	1
	-0.02	-0.02	1
	-0.01	0.02	1
	0	0	1
	0.01	-0.02	1
	0.01	-0.01	1
	-0.02	-0.02	1
	-0.01	0.03	1
	0	-0.02	1
	0.04	0.02	1
	0.01	-0.02	1
	0.04	0.04	1
	-0.02	-0.03	1
	-0.01	-0.01	1
	-0.02	-0.01	1
	0	-0.01	1
	0.04	0.04	1
	0	-0.02	1
	-0.01	-0.01	1
	-0.01	0	1
	-0.03	0	1
	-0.01	-0.01	1
	-0.01	-0.01	1
	-0.01	0	1
	-0.01	-0.01	1
	-0.03	-0.02	1
	0	0.03	1
	0	0	1
	-0.01	-0.01	1
	0.03	0.04	1
	-0.03	-0.02	1
	0.01	-0.02	1
	0.01	-0.02	1
	0.01	-0.02	1
	0.04	0.04	1
	0.01	-0.02	1
	0	-0.02	1
	-0.01	-0.01	1
	0	0	1
	0.02	0.03	1
	0.03	0.04	1
	-0.02	-0.02	1
	0.02	0.03	1
	-0.01	-0.01	1
	-0.01	-0.02	1
	0.04	0.04	1
	0.02	0.03	1
	0.04	0.02	1
	0.02	-0.01	1
	0.01	0.01	1
	-0.02	-0.01	1
	0.07	-0.01	1
	0.03	0.04	1
	0	0.01	1
	0	0.02	1
	-0.01	-0.01	1
	0.01	-0.01	1
	-0.01	-0.02	1
	0	0.01	1
	0.04	0.04	1
	0	-0.02	1
	0.04	0.02	1
	-0.01	-0.01	1
	-0.01	-0.01	1
	-0.02	-0.02	1
	-0.01	-0.01	1
	-0.02	-0.02	1
	0.04	0.04	1
	-0.03	-0.02	1
	-0.02	-0.02	1
	-0.03	-0.02	1
	0	-0.01	1
	-0.02	-0.02	1
	-0.02	-0.02	1
	-0.03	-0.02	1
	-0.01	0.01	1
	-0.03	0	1
	0.04	0.04	1
	0	-0.02	1
	0	0	1
	0.01	-0.02	1
	-0.03	-0.02	1
	0	0	1
	-0.02	-0.02	1
	-0.01	0.01	1
	0.02	0	1
	0.02	0.04	1
	0.02	0.03	1
	-0.03	-0.01	1
	0.01	0.01	1
	-0.02	-0.02	1
	0.01	-0.02	1
	-0.01	-0.01	1
	-0.01	0.01	1
	0	0.02	1
	-0.01	-0.01	1
	0	0	1
	0.01	0	1
	-0.01	-0.02	1
	-0.01	-0.01	1
	-0.01	-0.01	1
	0	0	1
	-0.01	-0.01	1
	0.04	0.04	1
	-0.02	-0.02	1
	0.01	-0.02	1
	0.01	0	1
	-0.02	-0.01	1
	-0.01	0	1
	0.01	-0.02	1
	-0.02	-0.02	1
	-0.01	-0.01	1
	-0.01	0.02	1
	-0.02	-0.01	1
	-0.01	-0.01	1
	0	-0.02	1
	0.02	0.03	1
	-0.01	-0.01	1
	-0.01	-0.01	1
	0.04	0.04	1
	-0.04	-0.01	1
	0.01	-0.02	1
	0	-0.02	1
	0.02	0.03	1
	0.03	-0.01	1
	0.04	0.04	1
	-0.01	0.01	1
	-0.02	-0.01	1
	0	-0.01	1
	-0.01	-0.01	1
	-0.03	-0.03	1
	-0.01	-0.01	1
	-0.01	-0.02	1
	0	0	1
	-0.01	-0.01	1
	0	-0.01	1
	-0.01	0	1
	0.04	0.03	1
	0	-0.01	1
	0.02	0.03	1
	-0.01	-0.01	1
	0.01	0.02	1
	0	-0.01	1
	0	0.01	1
	0.04	0.04	1
	-0.03	-0.02	1
	0.02	-0.01	1
	-0.03	0	1
	-0.03	0	1
	-0.01	-0.01	1
	0	0	1
	-0.01	0	1
	-0.01	-0.02	1
	-0.01	0	1
	-0.01	0	1
	-0.02	-0.02	1
	0	-0.01	1
	-0.01	0	1
	-0.01	-0.02	1
	0.02	-0.02	1
	-0.01	-0.03	1
	0.04	0.04	1
	-0.01	0.01	1
	-0.01	-0.02	1
	-0.01	-0.01	1
	-0.02	0	1
	-0.02	0.01	1
	-0.02	-0.02	1
	0.01	-0.01	1
	0.01	-0.02	1
	-0.01	-0.02	1
	-0.02	0.01	1
	-0.02	-0.02	1
	0.04	0.04	1
	-0.03	-0.03	1
	0.04	0.04	1
	-0.03	-0.03	1
	0.04	0.05	1
	-0.03	-0.02	1
	0.02	0.03	1
	-0.01	-0.01	1
	0.07	0.02	1
	0.02	-0.01	1
	0	-0.01	1
	0.02	0.03	1
	0.03	0	1
	0	-0.03	1
	0.04	0.04	1
	0.03	0.04	1
	0.06	0.08	1
	0	-0.03	1
	0.06	0.08	1
	-0.01	-0.02	1
	-0.01	-0.02	1
	0.01	-0.01	1
	0	0	1
	0	-0.03	1
	0.01	-0.02	1
	0	0	1
	0.06	0.08	1
	0.06	0.08	1
	-0.01	-0.01	1
	0.04	0.03	1
	0.12	0.15	1
	0	-0.03	1
	0.04	0.03	1
	0	-0.03	1
	0	-0.03	1
	0.04	0.05	1
	0	0	1
	0	-0.03	1
	0.04	0.05	1
	0.03	0.03	1
	0.04	0.02	1
	-0.01	-0.02	1
	0	0	1
	0	0	1
	-0.01	0	1
	0	-0.03	1
	0	-0.03	1
	-0.03	0	1
	0.04	0.04	1
	0	-0.03	1
	-0.04	-0.04	1
	0.03	0.04	1
	0.13	0.15	1
	-0.01	0	1
	-0.01	0.01	1
	0.01	-0.01	1
	0.05	0.04	1
	0	-0.01	1
	0.04	0.04	1
	0.06	0.04	1
	0.06	0.04	1
	0.05	0.04	1
	0.05	0.04	1
	0.05	0.04	1
	0.05	0.04	1
	-0.01	0	1
	-0.01	-0.01	1
	-0.04	-0.04	1
	0	0.01	1
	-0.02	-0.01	1
	0.06	0.05	1
	-0.02	0.01	1
	-0.01	0	1
	-0.01	0	1
[truncated: 1,046,576+ more rows]

## Sheet: S Fig 5
	Cohort Name	Sample ID	Family ID	PC1	PC2	PC3
	HRS	105	161302014	-0.00103148	0.000402748	0.00981775
	HRS	107	161394185	-0.00162635	0.00014233	0.0116969
	HRS	109	161364747	-0.0001298	0.00225647	0.0094027
	HRS	110	161369056	0.0129572	0.0107934	0.0028112
	HRS	111	161302824	0.00693597	0.000325803	0.00693254
	HRS	112	161339975	0.000850837	0.00265375	0.00743662
	HRS	113	161313415	0.0030009	0.0055409	0.00413658
	HRS	114	161396760	0.000103176	0.00164188	0.0118199
	HRS	115	161355981	-0.00170405	0.00162385	0.011601
	HRS	117	161295249	0.0029712	0.00120542	0.00790348
	HRS	119	161313782	0.00286912	-0.00153593	0.0101789
	HRS	120	161326450	-0.00502654	0.00257383	0.0117065
	HRS	121	161280154	0.00184632	0.00104718	0.00915863
	HRS	122	161363951	-0.00110524	0.0035852	0.00746877
	HRS	123	161286464	0.00274675	0.0037257	0.00914593
	HRS	124	161208866	0.0044511	0.00178413	0.00790248
	HRS	130	161230816	0.00365235	0.00277197	0.0075811
	HRS	132	161233450	0.00188503	0.00414555	0.00831482
	HRS	133	161318557	0.000383513	0.00576951	0.00745521
	HRS	134	161306916	0.000970641	0.00281112	0.0095968
	HRS	135	161361070	0.00511259	0.00454233	0.00682179
	HRS	136	161357175	0.000712442	0.0115918	0.0055447
	HRS	137	161260027	-0.000532941	0.00175372	0.00888301
	HRS	139	161209463	0.0175885	0.00376489	0.00274374
	HRS	140	161263263	0.00169397	0.00318399	0.0104745
	HRS	141	161276880	0.0014172	0.00145356	0.00822384
	HRS	142	161210504	-0.00050396	0.00492849	0.00748
	HRS	143	161256155	0.00218722	7.86887e-05	0.0102761
	HRS	144	161245371	0.000177543	0.000614311	0.0101742
	HRS	146	161336374	0.00264221	0.000602837	0.00931464
	HRS	148	161299979	0.000699616	-0.000494624	0.00904323
	HRS	151	161221246	-0.00226468	0.00295707	0.00915709
	HRS	152	161205100	-0.00251471	-0.000458841	0.0112217
	HRS	155	161340841	0.00681309	0.00426628	0.00401689
	HRS	156	161390938	-0.000297307	0.00245378	0.00991153
	HRS	158	161222391	-0.00109941	-0.000195633	0.00914493
	HRS	159	161281261	0.0039735	0.00281641	0.00858915
	HRS	160	161285832	0.0178207	-0.0048313	0.00512297
	HRS	162	161217888	0.00165911	-0.000595356	0.00889861
	HRS	165	161306537	0.00113603	0.00162575	0.00859261
	HRS	166	161202220	0.00109678	0.000558021	0.00898293
	HRS	167	161389789	-0.00103146	0.00103752	0.0103431
	HRS	168	161348139	0.00375038	0.00304747	0.00721479
	HRS	169	161262391	0.000224807	0.0139661	0.00403743
	HRS	171	161344105	0.00525192	0.0180286	0.00213214
	HRS	174	161323399	-0.00167136	0.00182659	0.00950545
	HRS	176	161321392	-0.00167676	0.000430995	0.012022
	HRS	177	161342442	-0.00283425	0.00479376	0.00840085
	HRS	179	161397005	0.00296918	0.00678537	0.00578353
	HRS	181	161372876	0.00431781	0.00503118	0.00627985
	HRS	183	161317781	-0.000831394	0.00471281	0.00691611
	HRS	184	161391132	0.0019776	0.00152177	0.0085513
	UKB-8K-1KGP	1000066	1000066	-0.00355029	-0.00490114	-0.000686414
	UKB-8K-1KGP	1000285	1000285	-0.00182334	-0.00668931	-0.0012453
	UKB-8K-1KGP	1000463	1000463	-0.00240209	-0.00556942	-0.00259031
	UKB-8K-1KGP	1001300	1001300	-0.00418082	0.000776388	-0.00290746
	UKB-8K-1KGP	1001436	1001436	-0.00159192	-0.00198165	-0.00367173
	UKB-8K-1KGP	1001702	1001702	-0.00343619	-0.00360404	-0.00357121
	UKB-8K-1KGP	1002200	1002200	-0.00155726	-0.0037176	-0.00216835
	UKB-8K-1KGP	1002408	1002408	-0.00610242	-0.0027793	-0.00221056
	UKB-8K-1KGP	1002594	1002594	0.0143377	-0.00549058	-0.00448513
	UKB-8K-1KGP	1002652	1002652	-0.00275174	-0.004614	7.15073e-05
	UKB-8K-1KGP	1002964	1002964	-0.00384369	-0.00339746	-0.000269855
	UKB-8K-1KGP	1003014	1003014	-0.00350786	-0.0049835	-0.000107419
	UKB-8K-1KGP	1003071	1003071	-0.00153179	-0.0030225	-0.00326919
	UKB-8K-1KGP	1003109	1003109	-0.000737377	-0.00355319	-0.00166447
	UKB-8K-1KGP	1003117	1003117	-0.00417296	-0.00298601	-0.00274031
	UKB-8K-1KGP	1003175	1003175	-0.00603357	-0.0072502	0.000708551
	UKB-8K-1KGP	1004423	1004423	-0.00320055	-0.00407048	-0.000877859
	UKB-8K-1KGP	1004703	1004703	-0.0012192	-0.00460503	-0.00222487
	UKB-8K-1KGP	1005170	1005170	0.0013669	-0.00458858	0.000288854
	UKB-8K-1KGP	1005340	1005340	-0.000498353	-0.00123417	-0.00277127
	UKB-8K-1KGP	1005416	1005416	-0.00787869	-0.00666847	0.00159634
	UKB-8K-1KGP	1005619	1005619	-0.00367058	-6.22134e-05	-0.00319834
	UKB-8K-1KGP	1006080	1006080	-0.00039226	0.0012181	-0.00445804
	UKB-8K-1KGP	1006323	1006323	0.000389182	-0.00700195	-0.000375461
	UKB-8K-1KGP	1006451	1006451	-0.00446997	-0.00414686	-0.00101742
	UKB-8K-1KGP	1006893	1006893	-0.00423996	-0.000557923	-0.00205882
	UKB-8K-1KGP	1007169	1007169	-0.001912	-0.00299562	-0.00310801
	UKB-8K-1KGP	1007181	1007181	-0.00434711	-0.00186212	-0.0030324
	UKB-8K-1KGP	1008238	1008238	-0.00311218	-0.0027026	-0.00212069
	UKB-8K-1KGP	1008280	1008280	-0.0024155	-0.0034517	-0.00211443
	UKB-8K-1KGP	1008350	1008350	-0.00442044	-0.00254658	-0.000317792
	UKB-8K-1KGP	1008778	1008778	-4.77008e-05	-0.00143235	-0.00326907
	UKB-8K-1KGP	1008844	1008844	0.0104217	-0.00491045	-0.00487323
	UKB-8K-1KGP	1009190	1009190	-0.000812788	-0.00311829	-0.00301737
	UKB-8K-1KGP	1009253	1009253	-0.00668008	-0.00291661	-0.00117359
	UKB-8K-1KGP	1009448	1009448	0.00966044	-0.00542179	-0.0056969
	UKB-8K-1KGP	1009641	1009641	-0.00457411	-0.00568431	-0.00195829
	UKB-8K-1KGP	1009720	1009720	0.00247533	-0.00685632	-0.00291685
	UKB-8K-1KGP	1010309	1010309	9.19013e-05	-0.0030641	-0.00274163
	UKB-8K-1KGP	1010558	1010558	-0.00408216	-0.00273588	-0.00117243
	UKB-8K-1KGP	1010821	1010821	-0.00373628	-0.00233315	-0.00428318
	UKB-8K-1KGP	1010942	1010942	-0.00204749	-0.00313139	-0.000973411
	UKB-8K-1KGP	1011629	1011629	-0.00554289	-0.000737256	-0.00221346
	UKB-8K-1KGP	1011768	1011768	-0.00469792	-0.00434199	-0.00146677
	UKB-8K-1KGP	1012075	1012075	-0.00231754	-0.00232341	-0.00161544
	UKB-8K-1KGP	1012222	1012222	-0.00312585	-0.00298788	-0.00257595
	UKB-8K-1KGP	1012598	1012598	-0.00594348	-0.0052302	0.000838495
	UKB-8K-1KGP	1012985	1012985	-0.00475028	-0.000425779	-0.00183498
	UKB-8K-1KGP	1013079	1013079	0.00493703	-0.0065248	-0.00361326
	UKB-8K-1KGP	1013172	1013172	0.00141067	-0.0042172	-0.00313697
	UKB-8K-1KGP	1013183	1013183	-0.00126516	-4.81281e-05	-0.000862355
	UKB-8K-1KGP	1013212	1013212	-0.0065316	-0.00629399	0.00143569
	UKB-8K-1KGP	1013270	1013270	-0.00368934	-0.00405204	-0.0017581
	UKB-8K-1KGP	1013525	1013525	-0.00569565	0.000656509	-0.00216044
	UKB-8K-1KGP	1013815	1013815	-0.00370468	-0.00252768	-0.00357108
	UKB-8K-1KGP	1014013	1014013	-0.00369647	-0.00542303	0.00227488
	UKB-8K-1KGP	1014115	1014115	-0.00128379	-0.00343681	-0.00251931
	UKB-8K-1KGP	1014412	1014412	-0.00370614	0.000296947	-0.00190282
	UKB-8K-1KGP	1014584	1014584	-0.00462148	-0.00244334	-0.0018192
	UKB-8K-1KGP	1014793	1014793	-0.000756174	-0.00239517	-0.00162126
	UKB-8K-1KGP	1014807	1014807	0.00396992	-0.00460666	-0.00465864
	UKB-8K-1KGP	1014810	1014810	-0.00225758	-0.00534186	-0.000938618
	UKB-8K-1KGP	1015248	1015248	-0.00411838	-0.00480522	-0.00159252
	UKB-8K-1KGP	1015462	1015462	-0.00597041	-0.00341492	-0.000308863
	UKB-8K-1KGP	1015471	1015471	-0.00214978	0.0040637	-0.00309075
	UKB-8K-1KGP	1015512	1015512	0.000615184	-0.00120573	-0.00486893
	UKB-8K-1KGP	1015772	1015772	-0.00519618	-0.00570189	-0.00125835
	UKB-8K-1KGP	1015915	1015915	-0.00239289	-0.00463667	-0.002053
	UKB-8K-1KGP	1016007	1016007	-0.00158433	-0.00336486	-0.00339636
	UKB-8K-1KGP	1016192	1016192	-0.00238279	-0.00154951	-0.00262701
	UKB-8K-1KGP	1016539	1016539	-0.00106897	-0.00186282	-0.00291845
	UKB-8K-1KGP	1016540	1016540	-0.000771383	-0.00444854	-0.00127464
	UKB-8K-1KGP	1016965	1016965	-0.00542435	-0.00413002	-0.00139189
	UKB-8K-1KGP	1017174	1017174	-0.00237308	-0.00663899	-0.00100944
	UKB-8K-1KGP	1017497	1017497	-0.00312455	0.000548505	-0.00206449
	UKB-8K-1KGP	1017519	1017519	-0.00166873	-0.00148938	-0.0032179
	UKB-8K-1KGP	1017630	1017630	0.000241293	-0.00399758	-0.00476379
	UKB-8K-1KGP	1017909	1017909	0.00123526	-0.000735319	-0.00261163
	UKB-8K-1KGP	1018185	1018185	-0.00180024	-0.00250319	-0.00194702
	UKB-8K-1KGP	1018244	1018244	-0.00544127	-0.00149743	-0.00164546
	UKB-8K-1KGP	1018588	1018588	-0.00305731	-0.00282677	-0.00158498
	UKB-8K-1KGP	1018943	1018943	-0.00369857	-0.00371453	-0.00104094
	UKB-8K-1KGP	1019016	1019016	-0.00254601	-0.00629118	8.67199e-05
	UKB-8K-1KGP	1019065	1019065	-0.00549921	-0.00240687	-0.000672862
	UKB-8K-1KGP	1019381	1019381	-0.00429829	-0.00343792	-0.000617748
	UKB-8K-1KGP	1019411	1019411	-0.00117967	-0.00309054	-0.00176125
	UKB-8K-1KGP	1019853	1019853	-0.00402386	-0.0055876	-0.00197021
	UKB-8K-1KGP	1019907	1019907	-0.000765919	-0.00622693	-0.000758835
	UKB-8K-1KGP	1020263	1020263	-0.00331718	-0.00196617	-0.00298468
	UKB-8K-1KGP	1020398	1020398	-0.00706576	-0.00607863	0.00258894
	UKB-8K-1KGP	1020622	1020622	-0.00137936	-0.00253648	-0.00339313
	UKB-8K-1KGP	1020778	1020778	-0.00532905	-0.00139523	-0.00355724
	UKB-8K-1KGP	1022279	1022279	-0.00484676	-0.00491023	-0.00115614
	UKB-8K-1KGP	1022685	1022685	-0.00237755	-0.000436155	-0.00548004
	UKB-8K-1KGP	1022814	1022814	-0.000868931	-0.00274363	-0.00144529
	UKB-8K-1KGP	1023022	1023022	-0.00091962	-0.00344457	-0.00191932
	UKB-8K-1KGP	1023090	1023090	-0.00179834	-0.00432639	-0.000892485
	UKB-8K-1KGP	1023149	1023149	-0.00221306	-0.00173244	-0.00249327
	UKB-8K-1KGP	1023235	1023235	-0.00226196	-0.00588233	-0.00133692
	UKB-8K-1KGP	1023386	1023386	-0.000512887	-0.00529437	-0.00111001
	UKB-8K-1KGP	1023738	1023738	0.00410364	0.00105806	-0.00547501
	UKB-8K-1KGP	1024444	1024444	-0.00325376	-0.00340248	-0.00158687
	UKB-8K-1KGP	1024461	1024461	-0.00299094	-0.00495093	-0.001078
	UKB-8K-1KGP	1024536	1024536	-0.0043786	-0.00219831	-0.000967402
	UKB-8K-1KGP	1024753	1024753	-0.00652343	-0.00125467	5.87314e-05
	UKB-8K-1KGP	1025163	1025163	-0.00526614	-0.00549695	0.00027635
	UKB-8K-1KGP	1025572	1025572	-0.00351856	-0.00599704	-0.00077141
	UKB-8K-1KGP	1026070	1026070	-0.00275192	-0.00193596	-0.0020416
	UKB-8K-1KGP	1026094	1026094	-0.000487037	0.000399175	-0.00382446
	UKB-8K-1KGP	1026103	1026103	-0.00167977	-0.0032324	-0.00230761
	UKB-8K-1KGP	1026190	1026190	-0.00277849	-0.0035575	-0.00229276
	UKB-8K-1KGP	1026664	1026664	-0.00327769	-0.00383049	-0.00145686
	UKB-8K-1KGP	1027072	1027072	-0.00346919	-0.00214645	-0.00069526
	UKB-8K-1KGP	1027105	1027105	-0.00382547	-0.000577223	-0.00195219
	UKB-8K-1KGP	1027143	1027143	0.000345008	0.000745795	-0.00289459
	UKB-8K-1KGP	1027430	1027430	-0.00641102	-0.00224787	0.000154721
	UKB-8K-1KGP	1027540	1027540	-0.0060085	-0.00267899	-0.00177942
	UKB-8K-1KGP	1027916	1027916	-0.0010588	-0.000988202	-0.00214454
	UKB-8K-1KGP	1027973	1027973	-0.000841028	-0.00334229	-0.00157151
	UKB-8K-1KGP	1028066	1028066	-0.00148349	0.00840484	-0.00677688
	UKB-8K-1KGP	1028387	1028387	-0.00316895	-0.00238817	-0.00131727
	UKB-8K-1KGP	1028491	1028491	-0.00647842	-0.00338874	-0.000578418
	UKB-8K-1KGP	1028525	1028525	-0.00441007	-0.00237245	-0.00144576
	UKB-8K-1KGP	1028548	1028548	-0.00380452	-0.00496081	-0.000421527
	UKB-8K-1KGP	1028640	1028640	0.00351858	-0.00503859	-0.00181775
	UKB-8K-1KGP	1029396	1029396	-0.00205985	-0.00266486	-0.00165701
	UKB-8K-1KGP	1029781	1029781	-0.00834967	-0.00695198	0.00391083
	UKB-8K-1KGP	1029801	1029801	-0.0038734	-0.00350757	-0.000972878
	UKB-8K-1KGP	1030473	1030473	0.00424038	0.00342419	-0.00614887
	UKB-8K-1KGP	1030577	1030577	-0.00762763	-0.00677246	0.00125646
	UKB-8K-1KGP	1030660	1030660	-0.00120397	-0.00612132	-0.00147001
	UKB-8K-1KGP	1030800	1030800	-0.00295031	-0.00285977	-0.00152563
	UKB-8K-1KGP	1030869	1030869	0.000106357	-0.00305699	-0.00273432
	UKB-8K-1KGP	1031725	1031725	-0.00211256	-0.00498822	-0.00124305
	UKB-8K-1KGP	1032152	1032152	-0.00583616	-0.00256696	-0.00176814
	UKB-8K-1KGP	1032322	1032322	-0.00222844	-0.00215181	-0.00197952
	UKB-8K-1KGP	1032487	1032487	-0.00472763	-0.00380574	-0.0019712
	UKB-8K-1KGP	1032884	1032884	0.00217013	-0.000964314	-0.00477696
	UKB-8K-1KGP	1032932	1032932	-0.00217963	-0.00503165	-0.000870095
	UKB-8K-1KGP	1032997	1032997	-0.00645929	-0.00389985	5.36658e-05
	UKB-8K-1KGP	1033019	1033019	-0.00596981	-0.00411874	0.000662009
	UKB-8K-1KGP	1033173	1033173	-0.00378987	-0.00446382	-0.00162776
	UKB-8K-1KGP	1033200	1033200	-0.00532725	-0.00655145	-0.000107863
	UKB-8K-1KGP	1033858	1033858	-0.00460548	-0.00720962	0.00175964
	UKB-8K-1KGP	1033902	1033902	-0.00236157	-0.00194241	-0.00284411
	UKB-8K-1KGP	1034253	1034253	-0.00583418	-0.00195135	-0.00186604
	UKB-8K-1KGP	1034344	1034344	-0.00360147	-0.00529682	-0.00035872
	UKB-8K-1KGP	1034501	1034501	-0.000275503	-0.00321373	-0.00212858
	UKB-8K-1KGP	1034705	1034705	-0.00223695	-0.00201705	-0.00387523
	UKB-8K-1KGP	1034975	1034975	-0.00157189	-0.00235964	-0.00441194
	UKB-8K-1KGP	1034980	1034980	-0.00310081	-0.0031491	-0.0015281
	UKB-8K-1KGP	1034991	1034991	-0.00329965	-0.00237541	-0.00310911
	UKB-8K-1KGP	1035037	1035037	-0.00530623	-0.00707246	0.000657859
	UKB-8K-1KGP	1035532	1035532	-0.00253646	-0.00116017	-0.00273124
	UKB-8K-1KGP	1035731	1035731	0.000480439	-0.00231069	-0.00268114
	UKB-8K-1KGP	1035802	1035802	-0.00455034	-0.00721868	0.000788111
	UKB-8K-1KGP	1035990	1035990	8.2587e-05	-0.00464973	-0.00356681
	UKB-8K-1KGP	1036101	1036101	-0.00545098	-0.00266488	-0.000346794
	UKB-8K-1KGP	1036205	1036205	-0.000462249	-0.00703142	-0.000881126
	UKB-8K-1KGP	1036621	1036621	-0.000658433	-0.000690357	-0.0027175
	UKB-8K-1KGP	1036649	1036649	-0.00389935	-0.00458429	-0.0030373
	UKB-8K-1KGP	1037196	1037196	-0.00387721	-0.00088993	-0.00387992
	UKB-8K-1KGP	1037263	1037263	-0.0022089	-0.00511046	-0.00244804
	UKB-8K-1KGP	1037365	1037365	-0.00244044	-0.00476082	-0.000542687
	UKB-8K-1KGP	1037701	1037701	-0.00226329	-0.00496911	-0.000198504
	UKB-8K-1KGP	1037856	1037856	-0.00306378	-0.000724752	-0.00274042
	UKB-8K-1KGP	1037939	1037939	-0.0063062	-0.00531502	0.00240531
	UKB-8K-1KGP	1037971	1037971	-0.00125108	-0.00247024	-0.00327689
	UKB-8K-1KGP	1038148	1038148	-0.00400465	-0.00341434	0.000744632
	UKB-8K-1KGP	1038558	1038558	-0.00563415	-0.00426882	-0.00018063
	UKB-8K-1KGP	1038753	1038753	-0.000352035	-0.00504823	-0.00331271
	UKB-8K-1KGP	1038955	1038955	-0.00293331	-0.00673704	0.000789874
	UKB-8K-1KGP	1039539	1039539	-0.00315245	-0.00438803	-0.00178129
	UKB-8K-1KGP	1040117	1040117	-0.00943534	-0.00369443	0.00197494
	UKB-8K-1KGP	1041049	1041049	-0.00508334	-0.00241046	-0.00168595
	UKB-8K-1KGP	1041094	1041094	-0.00673966	-0.00261307	-0.00327937
	UKB-8K-1KGP	1041413	1041413	-0.00323088	-0.0044964	-0.00239036
	UKB-8K-1KGP	1041587	1041587	-0.00256538	-0.00289759	-0.00152896
	UKB-8K-1KGP	1041792	1041792	-0.0042449	-3.8766e-05	-0.00402986
	UKB-8K-1KGP	1042577	1042577	-0.00208523	-0.00339034	-0.00408354
	UKB-8K-1KGP	1042717	1042717	-0.00124268	-0.00479319	-0.00335967
	UKB-8K-1KGP	1042825	1042825	-0.00100652	-0.00219773	-0.00198205
	UKB-8K-1KGP	1042848	1042848	-0.00511414	-0.0034495	-0.00182329
	UKB-8K-1KGP	1042918	1042918	-0.00583566	-0.00546235	0.000379656
	UKB-8K-1KGP	1042943	1042943	-0.00549692	-0.00187652	-0.000793039
	UKB-8K-1KGP	1043193	1043193	-0.00295589	-0.00151165	-0.00247021
	UKB-8K-1KGP	1043490	1043490	-0.003187	-0.00275121	-0.00197377
	UKB-8K-1KGP	1043910	1043910	-0.00382827	-0.00160546	-0.00203364
	UKB-8K-1KGP	1044547	1044547	-0.00304009	-0.00419723	-0.00281482
	UKB-8K-1KGP	1044565	1044565	-0.000904224	-0.00374169	-0.00278111
	UKB-8K-1KGP	1044573	1044573	-0.0029539	-0.00320501	-0.00192731
	UKB-8K-1KGP	1045373	1045373	-0.0007375	-0.00464745	-0.00266641
	UKB-8K-1KGP	1045645	1045645	-0.00159595	-0.000205554	-0.00306079
	UKB-8K-1KGP	1045807	1045807	-0.00259427	-0.00470585	-0.00222376
	UKB-8K-1KGP	1046495	1046495	-0.00322605	-0.00199706	-0.00257274
	UKB-8K-1KGP	1046585	1046585	0.000450983	-0.00597755	-0.00188415
	UKB-8K-1KGP	1046735	1046735	-0.00305366	6.70875e-05	-0.00385733
	UKB-8K-1KGP	1047161	1047161	0.000785916	-0.00167831	-0.00491518
	UKB-8K-1KGP	1047500	1047500	-0.00569673	-0.00136782	-0.00165699
	UKB-8K-1KGP	1048226	1048226	-0.000784766	-0.00200129	-0.0031276
	UKB-8K-1KGP	1048496	1048496	-0.00419616	-0.0027964	-0.00174469
	UKB-8K-1KGP	1048539	1048539	-0.00268558	-0.000949242	-0.00340062
	UKB-8K-1KGP	1048982	1048982	-0.003364	-0.00459437	-0.00147317
	UKB-8K-1KGP	1049088	1049088	-0.00716989	-0.00274304	-0.00087589
	UKB-8K-1KGP	1049298	1049298	-0.00466386	-0.00181599	-0.00213874
	UKB-8K-1KGP	1049324	1049324	0.000223025	-0.00363902	-0.00301318
	UKB-8K-1KGP	1049391	1049391	-0.000534416	-0.00408645	-0.00277108
	UKB-8K-1KGP	1049692	1049692	-0.00647872	-8.11141e-05	-0.00290401
	UKB-8K-1KGP	1049806	1049806	-0.000923292	0.00085271	-0.00398559
	UKB-8K-1KGP	1050047	1050047	-0.00475803	-0.00204924	-0.00177071
	UKB-8K-1KGP	1050403	1050403	0.00130112	-0.0034631	-0.00257321
	UKB-8K-1KGP	1050411	1050411	-0.00417833	-0.00251175	-0.00266597
	UKB-8K-1KGP	1050853	1050853	0.000925728	-0.00311219	-0.00250623
	UKB-8K-1KGP	1050895	1050895	-0.00331094	-0.000291274	-0.00351655
	UKB-8K-1KGP	1051483	1051483	-0.00329132	-0.00411027	-0.000572432
	UKB-8K-1KGP	1052280	1052280	-0.00580737	-0.00479631	-0.00112184
	UKB-8K-1KGP	1053356	1053356	-0.00326631	-0.00264714	-0.00213513
	UKB-8K-1KGP	1053454	1053454	-0.00176755	-0.00314169	-0.00186362
	UKB-8K-1KGP	1053578	1053578	-0.00462091	-0.00287462	-0.000820039
	UKB-8K-1KGP	1054087	1054087	-0.00190923	-0.00374847	-0.00250001
	UKB-8K-1KGP	1054663	1054663	0.00807097	0.0016876	-0.00836431
	UKB-8K-1KGP	1054902	1054902	0.00780093	-0.00671516	-0.0036644
	UKB-8K-1KGP	1055072	1055072	0.000511133	-0.00165655	-0.00280614
	UKB-8K-1KGP	1055514	1055514	-0.000404366	-0.00297133	-0.0024295
	UKB-8K-1KGP	1056045	1056045	-0.00113504	-0.00328472	-0.00169061
	UKB-8K-1KGP	1056121	1056121	-0.0097799	-0.00643485	0.00331394
	UKB-8K-1KGP	1056168	1056168	-0.0034844	-0.00262555	-0.00169028
	UKB-8K-1KGP	1056210	1056210	-0.000756184	-0.00390476	-0.00222228
	UKB-8K-1KGP	1056404	1056404	-0.00346176	-0.0053386	-0.000530393
	UKB-8K-1KGP	1056429	1056429	-0.00384912	-0.00658643	-0.000511444
	UKB-8K-1KGP	1056724	1056724	-0.0039528	-0.00604029	0.000456042
	UKB-8K-1KGP	1057866	1057866	-0.00288214	-0.00660887	-0.000823759
	UKB-8K-1KGP	1057981	1057981	-0.00272933	-0.00268508	-0.00197537
	UKB-8K-1KGP	1058211	1058211	-0.000418781	-0.00200071	-0.00443002
	UKB-8K-1KGP	1058222	1058222	-0.00333545	-0.00189312	-0.00197817
	UKB-8K-1KGP	1058405	1058405	-0.0017629	-0.00299961	-0.00139163
	UKB-8K-1KGP	1058933	1058933	0.000497287	-0.00305813	-0.00308307
	UKB-8K-1KGP	1059183	1059183	-0.0019067	-0.00398589	-0.00265848
	UKB-8K-1KGP	1059569	1059569	-0.00574826	-0.00317915	-0.00196409
	UKB-8K-1KGP	1059576	1059576	-0.00192874	-0.00210568	-0.0033712
	UKB-8K-1KGP	1059974	1059974	-0.00393671	0.000618266	-0.00345788
	UKB-8K-1KGP	1059990	1059990	-0.00575203	-0.00263949	-0.00171897
	UKB-8K-1KGP	1060400	1060400	-0.00530836	-0.0050751	0.0001826
	UKB-8K-1KGP	1060831	1060831	-0.00434253	-0.00144456	-0.00336614
	UKB-8K-1KGP	1060980	1060980	-0.00227791	-0.00308372	-0.000734379
	UKB-8K-1KGP	1061066	1061066	-0.000875249	-0.00520609	-0.00271155
	UKB-8K-1KGP	1061480	1061480	-0.00638808	-0.00577162	0.00201027
	UKB-8K-1KGP	1061716	1061716	-0.0034786	-0.0038444	-0.00190621
	UKB-8K-1KGP	1062099	1062099	-0.0035306	-0.00631668	0.000114862
	UKB-8K-1KGP	1062192	1062192	-0.00227169	-0.00716528	0.000512138
	UKB-8K-1KGP	1062333	1062333	-0.00242308	-0.00325745	-0.000733056
	UKB-8K-1KGP	1062514	1062514	-0.0056529	-0.00266864	-0.00206541
	UKB-8K-1KGP	1063375	1063375	-0.00388288	-0.00278585	-0.00113285
	UKB-8K-1KGP	1063885	1063885	-0.00453639	-0.00457817	-9.92944e-05
	UKB-8K-1KGP	1064362	1064362	-0.00266067	-0.00469132	-0.00198828
	UKB-8K-1KGP	1064502	1064502	-0.00422225	-0.000508934	-0.00051323
	UKB-8K-1KGP	1064559	1064559	-0.00162285	-0.00333905	-0.00328052
	UKB-8K-1KGP	1065009	1065009	-0.00609647	-0.00571614	0.00269079
	UKB-8K-1KGP	1065377	1065377	-0.00316374	-0.00402141	-0.00203027
	UKB-8K-1KGP	1065607	1065607	-0.00226305	-0.00622729	-0.00228176
	UKB-8K-1KGP	1066123	1066123	-0.0108035	-0.00565543	0.00219015
	UKB-8K-1KGP	1066347	1066347	-0.00516961	-0.00575328	-0.00109088
	UKB-8K-1KGP	1066457	1066457	-0.00709901	-0.00555403	0.00111347
	UKB-8K-1KGP	1066470	1066470	-0.00344036	-0.0030635	-0.00359643
	UKB-8K-1KGP	1066914	1066914	-0.00125642	-0.000836865	-0.00444661
	UKB-8K-1KGP	1067354	1067354	-0.00502642	-0.00356079	-0.000368122
	UKB-8K-1KGP	1067490	1067490	-0.00281476	-0.000997646	-0.000795235
	UKB-8K-1KGP	1067730	1067730	-0.00305502	-0.004287	-0.00174434
	UKB-8K-1KGP	1067759	1067759	0.0216229	-0.00609743	-0.00957947
	UKB-8K-1KGP	1068147	1068147	-0.00612074	-0.00103179	-0.00140055
	UKB-8K-1KGP	1068783	1068783	-0.00475154	-0.00703923	-0.00160595
	UKB-8K-1KGP	1068811	1068811	-0.00348581	-0.00207905	-0.00171899
	UKB-8K-1KGP	1069117	1069117	-0.00381283	-0.005135	-0.000786904
	UKB-8K-1KGP	1069138	1069138	-0.00538338	-0.00767726	-0.00013479
	UKB-8K-1KGP	1069230	1069230	-0.0045533	-0.000647129	-0.00292957
	UKB-8K-1KGP	1069336	1069336	-0.00288246	-0.00498425	-0.0021183
	UKB-8K-1KGP	1069434	1069434	-0.0057275	-0.00731414	0.000533823
	UKB-8K-1KGP	1069604	1069604	-0.006278	-0.008361	0.00119981
	UKB-8K-1KGP	1070129	1070129	-0.0090886	-0.00339325	7.57462e-05
	UKB-8K-1KGP	1070248	1070248	-0.007042	-0.00163998	0.000215147
	UKB-8K-1KGP	1070320	1070320	-0.00356629	-0.00183866	-0.00216947
	UKB-8K-1KGP	1070512	1070512	-0.0016584	-0.00576454	0.00080585
	UKB-8K-1KGP	1070638	1070638	-0.00139865	-0.00559691	-0.000867487
	UKB-8K-1KGP	1072301	1072301	-0.000706886	-0.00263511	-0.00281939
	UKB-8K-1KGP	1072830	1072830	-0.00394308	-0.00185147	-0.000966287
	UKB-8K-1KGP	1073323	1073323	-0.00171331	-0.00573167	-0.000617689
	UKB-8K-1KGP	1073359	1073359	0.0101662	-0.00537609	-0.00467442
	UKB-8K-1KGP	1073388	1073388	0.0200968	-0.0107728	-0.00579145
	UKB-8K-1KGP	1073466	1073466	-0.00220997	-0.00450354	-0.00236353
	UKB-8K-1KGP	1073781	1073781	-0.00374953	-0.0034783	-0.000667383
	UKB-8K-1KGP	1074029	1074029	-0.00104908	-0.00261472	-0.00225581
	UKB-8K-1KGP	1074098	1074098	-0.00562101	-0.0059382	0.000499177
	UKB-8K-1KGP	1074517	1074517	0.0264018	-0.00894064	-0.00834508
	UKB-8K-1KGP	1075868	1075868	-0.00366167	-0.00190696	-0.00191638
	UKB-8K-1KGP	1076014	1076014	-0.0017308	-0.00727573	0.000711742
	UKB-8K-1KGP	1076062	1076062	-0.00544524	-0.00280352	-0.00145532
	UKB-8K-1KGP	1076288	1076288	-0.00271676	-0.00250266	-0.00115879
	UKB-8K-1KGP	1076296	1076296	-0.00381857	-0.00715733	0.000794204
	UKB-8K-1KGP	1076311	1076311	-0.00414148	-0.00163314	-0.00186618
	UKB-8K-1KGP	1076884	1076884	-0.00246381	-0.00245476	-0.00379268
	UKB-8K-1KGP	1077362	1077362	-0.00170556	-0.00490902	-0.00135933
	UKB-8K-1KGP	1077482	1077482	-0.00162701	-0.00438538	-0.00259385
	UKB-8K-1KGP	1077854	1077854	0.000983489	-0.00245771	-0.00252885
	UKB-8K-1KGP	1078372	1078372	-0.00683354	-0.0077977	0.00387918
	UKB-8K-1KGP	1078560	1078560	-0.000186055	-0.00504675	-0.00291401
	UKB-8K-1KGP	1079102	1079102	-0.00331303	-0.00643988	0.00108712
	UKB-8K-1KGP	1079373	1079373	-0.00130705	-0.00235042	-0.00327002
	UKB-8K-1KGP	1079611	1079611	-0.00673939	-0.00491586	0.00150041
	UKB-8K-1KGP	1079667	1079667	-0.00445349	-0.00132306	-0.00162303
	UKB-8K-1KGP	1079939	1079939	-0.00556515	-0.00398903	-0.00136754
	UKB-8K-1KGP	1080274	1080274	-0.00378375	-0.00453877	-0.000703303
	UKB-8K-1KGP	1080933	1080933	0.0168227	-0.0103411	-0.00450902
	UKB-8K-1KGP	1081872	1081872	-0.00134767	-0.00128938	-0.00350166
	UKB-8K-1KGP	1082113	1082113	-0.00264234	-0.00411631	-0.00128233
	UKB-8K-1KGP	1082154	1082154	-0.00499237	-0.00217119	-0.00151573
	UKB-8K-1KGP	1082590	1082590	-0.00109651	-0.00502433	-0.00026584
	UKB-8K-1KGP	1082643	1082643	-0.001736	-0.00344616	-0.0031455
	UKB-8K-1KGP	1082812	1082812	-0.00397897	-0.00354701	-0.00300428
	UKB-8K-1KGP	1083201	1083201	-0.00193965	-0.00112546	-0.00314125
	UKB-8K-1KGP	1083430	1083430	-0.00503317	-0.00404259	0.000127132
	UKB-8K-1KGP	1083562	1083562	-0.0010791	-0.00433221	-0.00381138
	UKB-8K-1KGP	1083571	1083571	-0.00314215	-0.00274547	-0.00249602
	UKB-8K-1KGP	1083846	1083846	-0.00826675	-0.00458639	0.00110231
	UKB-8K-1KGP	1083950	1083950	-0.00485702	-0.00588853	0.000896529
	UKB-8K-1KGP	1084202	1084202	-0.000241701	-0.00514875	-0.00213801
	UKB-8K-1KGP	1084230	1084230	-0.00463329	-0.00747997	8.67577e-05
	UKB-8K-1KGP	1084277	1084277	-0.00443591	-0.00638516	-0.00081298
	UKB-8K-1KGP	1084322	1084322	-0.00644357	-0.00351809	-0.00229683
	UKB-8K-1KGP	1084647	1084647	-0.00346233	-0.000962316	-0.00288926
	UKB-8K-1KGP	1084818	1084818	-0.000113193	-0.00333782	-0.00254276
	UKB-8K-1KGP	1084948	1084948	-0.00298097	-0.00416711	-0.00270278
	UKB-8K-1KGP	1084981	1084981	-0.00175522	-0.0052309	-0.00118924
	UKB-8K-1KGP	1085111	1085111	-0.00499994	-0.00434222	-0.000583062
	UKB-8K-1KGP	1085542	1085542	-0.000910642	-0.00361367	-0.00313136
	UKB-8K-1KGP	1085829	1085829	-0.000528807	-0.00165735	-0.00313484
	UKB-8K-1KGP	1086043	1086043	-0.00315182	-0.000848504	-0.00338978
	UKB-8K-1KGP	1086172	1086172	-0.00240935	-0.00405393	-0.00259364
	UKB-8K-1KGP	1086183	1086183	-0.00541557	-0.00286419	-0.00163442
	UKB-8K-1KGP	1086326	1086326	-0.00402416	-0.00365816	-0.000603689
	UKB-8K-1KGP	1086548	1086548	-0.000603547	0.0107168	-0.00770118
	UKB-8K-1KGP	1086627	1086627	-0.004061	-0.00312919	-0.00083472
	UKB-8K-1KGP	1086765	1086765	-0.00980313	-0.00862434	0.00153633
	UKB-8K-1KGP	1087116	1087116	-0.00286872	-0.00456531	-0.00170039
	UKB-8K-1KGP	1087165	1087165	-0.00452862	-0.00350927	-0.00139678
	UKB-8K-1KGP	1087198	1087198	0.0134814	0.0120152	-0.011773
	UKB-8K-1KGP	1087320	1087320	-0.00400669	-0.00637851	-0.00215401
	UKB-8K-1KGP	1087439	1087439	-0.00280544	-0.00301639	-0.00270447
	UKB-8K-1KGP	1087533	1087533	-0.00311894	-0.001206	-0.00391104
	UKB-8K-1KGP	1087874	1087874	-0.00347305	-0.00326295	-0.000975737
	UKB-8K-1KGP	1088101	1088101	-0.00542569	-0.00218006	-0.000928563
	UKB-8K-1KGP	1088580	1088580	-0.00170551	-0.00588587	0.000671278
	UKB-8K-1KGP	1088910	1088910	-0.000367089	-0.00343024	-0.0034135
	UKB-8K-1KGP	1089170	1089170	-0.00146376	-0.00290464	-0.00366874
	UKB-8K-1KGP	1089244	1089244	-0.000160545	-0.00301529	-0.00231963
	UKB-8K-1KGP	1089272	1089272	-0.00498636	-0.00685021	0.000481442
	UKB-8K-1KGP	1089687	1089687	-0.00451857	-0.00222193	-0.00166266
	UKB-8K-1KGP	1089854	1089854	-0.0038415	-0.00398258	-0.000846839
	UKB-8K-1KGP	1090120	1090120	0.000457627	-0.00130728	-0.00356311
	UKB-8K-1KGP	1090312	1090312	-0.00374345	-0.00575451	0.000940685
	UKB-8K-1KGP	1090676	1090676	0.00906779	-0.0059138	-0.00348923
	UKB-8K-1KGP	1091431	1091431	-0.00430018	-0.00271269	-0.00187225
	UKB-8K-1KGP	1091642	1091642	-0.00393185	-0.00243167	-0.00113848
	UKB-8K-1KGP	1092057	1092057	0.0161204	0.00625752	-0.0102356
	UKB-8K-1KGP	1092085	1092085	-0.00673278	-0.0084073	0.00154422
	UKB-8K-1KGP	1092239	1092239	-0.00605571	0.000464457	-0.00192837
	UKB-8K-1KGP	1092448	1092448	-0.00465298	-0.00590717	-0.00165726
	UKB-8K-1KGP	1092578	1092578	-0.00542563	-0.00221083	-0.000825653
	UKB-8K-1KGP	1092865	1092865	-0.000706303	-0.00290789	-0.00179104
	UKB-8K-1KGP	1092991	1092991	-0.00182285	-0.0044009	-0.00296332
	UKB-8K-1KGP	1093123	1093123	-0.00515727	-0.00703489	0.00170668
	UKB-8K-1KGP	1093350	1093350	-0.00168949	-0.00278344	-0.00328645
	UKB-8K-1KGP	1093742	1093742	-0.00277816	-0.00321195	-0.000994969
	UKB-8K-1KGP	1094285	1094285	-0.00652299	-0.00314867	-0.00107447
	UKB-8K-1KGP	1094342	1094342	-0.00465195	-0.00112349	-0.00208963
	UKB-8K-1KGP	1094491	1094491	-0.00167916	-0.00169932	-0.00452565
	UKB-8K-1KGP	1094554	1094554	-0.0055189	-0.00199035	-0.00187563
	UKB-8K-1KGP	1094704	1094704	-0.00360296	-0.00219878	-0.00250355
	UKB-8K-1KGP	1094782	1094782	-0.00261879	-0.00433074	-0.00202312
	UKB-8K-1KGP	1094974	1094974	-0.00519341	-0.00633543	0.000125574
	UKB-8K-1KGP	1095126	1095126	-0.00159773	-0.00322944	-0.00202816
	UKB-8K-1KGP	1095552	1095552	-0.00439265	-0.00311775	-0.0011871
	UKB-8K-1KGP	1095591	1095591	-0.00580662	-0.00289263	0.000385243
	UKB-8K-1KGP	1095612	1095612	-0.00262602	-0.00201675	-0.00221545
	UKB-8K-1KGP	1095862	1095862	-0.00279163	-0.00130355	-0.00145438
	UKB-8K-1KGP	1096023	1096023	-0.00334539	-0.00382722	-0.000923658
	UKB-8K-1KGP	1096545	1096545	-0.00277076	-0.00380137	-0.00193707
	UKB-8K-1KGP	1097359	1097359	-0.00587414	-0.00336429	-0.000208812
	UKB-8K-1KGP	1097484	1097484	-0.0018062	-0.0040904	-0.0010756
	UKB-8K-1KGP	1097644	1097644	-0.00444152	-0.00427425	-0.00047883
	UKB-8K-1KGP	1097700	1097700	-0.00222659	-0.00437307	-4.22916e-05
	UKB-8K-1KGP	1097826	1097826	0.00225613	-0.00148722	-0.00580516
	UKB-8K-1KGP	1097912	1097912	-0.00642772	-0.00503958	-0.000917506
	UKB-8K-1KGP	1098665	1098665	-0.00527195	-0.000723937	-0.00126164
	UKB-8K-1KGP	1098682	1098682	0.000793103	-0.00209968	-0.00396876
	UKB-8K-1KGP	1098866	1098866	-0.00431263	-0.00360592	-0.0010852
	UKB-8K-1KGP	1098954	1098954	-0.000674835	-0.00462669	-0.00316907
	UKB-8K-1KGP	1099093	1099093	-0.00325479	-0.00659221	-0.000177483
	UKB-8K-1KGP	1099131	1099131	-0.00750311	-0.00539913	-0.00100132
	UKB-8K-1KGP	1099337	1099337	-0.00226365	-0.00340371	-0.000511261
	UKB-8K-1KGP	1099379	1099379	-0.00888269	-0.0073126	0.00267196
	UKB-8K-1KGP	1100598	1100598	0.00158551	0.0085749	-0.00808464
	UKB-8K-1KGP	1100725	1100725	-0.00287596	-0.0018797	-0.00289324
	UKB-8K-1KGP	1100754	1100754	-0.00303823	-0.00440814	-0.00119655
	UKB-8K-1KGP	1100968	1100968	-0.00307497	0.000146428	-0.00472134
	UKB-8K-1KGP	1101217	1101217	-0.00525106	-0.00529149	-0.000809014
	UKB-8K-1KGP	1101611	1101611	-0.00602618	-0.00478376	0.00092094
	UKB-8K-1KGP	1101828	1101828	-0.00199755	-0.00292282	-0.00161184
	UKB-8K-1KGP	1102229	1102229	-0.00279345	0.00112654	-0.00224298
	UKB-8K-1KGP	1102309	1102309	-0.00203736	-0.00178263	-0.00305682
	UKB-8K-1KGP	1102679	1102679	-0.00439283	-0.00567138	-0.00114328
	UKB-8K-1KGP	1102740	1102740	-0.00597521	-0.00102961	-0.0027157
	UKB-8K-1KGP	1102821	1102821	0.000747446	-0.00396593	-0.000818879
	UKB-8K-1KGP	1103242	1103242	-0.00595578	-0.00648203	-0.000553513
	UKB-8K-1KGP	1103321	1103321	0.00151066	-0.00411159	-0.00276332
	UKB-8K-1KGP	1103477	1103477	-0.00747068	-0.00601933	0.00123943
	UKB-8K-1KGP	1103553	1103553	-0.00586551	-0.00325369	-0.00167498
	UKB-8K-1KGP	1103681	1103681	-0.0102436	-0.00590156	0.000778131
	UKB-8K-1KGP	1103904	1103904	-0.00520996	-0.001801	-0.00414694
	UKB-8K-1KGP	1103982	1103982	-0.00323219	-0.00801916	0.00178786
	UKB-8K-1KGP	1104124	1104124	-0.00397376	-0.00618459	-0.000991308
	UKB-8K-1KGP	1104175	1104175	-0.00155728	-0.00223136	-0.00287004
	UKB-8K-1KGP	1104401	1104401	-0.00452009	-0.0044805	-0.000455614
	UKB-8K-1KGP	1104487	1104487	-0.000687341	-0.00301222	-0.00343728
	UKB-8K-1KGP	1104997	1104997	-0.00264083	-0.00537854	-0.00043525
	UKB-8K-1KGP	1105012	1105012	0.0063376	-0.00562693	-0.00371139
	UKB-8K-1KGP	1105021	1105021	-0.00168356	-0.00303333	-0.00260478
	UKB-8K-1KGP	1105560	1105560	-0.00919729	-0.00358239	0.000100373
	UKB-8K-1KGP	1105623	1105623	-0.00110516	0.00202449	-0.00637972
	UKB-8K-1KGP	1105688	1105688	-0.00296164	-0.00274972	-0.00174099
	UKB-8K-1KGP	1105743	1105743	-0.00526447	-0.000236152	-0.00225127
	UKB-8K-1KGP	1106326	1106326	-0.00574555	-0.0050085	-0.000631687
	UKB-8K-1KGP	1106513	1106513	-0.00427966	-0.0042849	-0.00278579
	UKB-8K-1KGP	1106554	1106554	-0.00260449	-0.00124623	-0.00309909
	UKB-8K-1KGP	1106576	1106576	-0.00367476	-0.00371598	-0.000369053
	UKB-8K-1KGP	1106729	1106729	-0.00697489	-0.00359295	-0.000799341
	UKB-8K-1KGP	1107276	1107276	3.83665e-05	-0.00598357	-0.000257147
	UKB-8K-1KGP	1107707	1107707	-0.00225361	-0.00224971	-0.00285344
	UKB-8K-1KGP	1107959	1107959	-0.00251395	-0.00153796	-0.00291046
	UKB-8K-1KGP	1108292	1108292	-0.00536077	-0.0042464	-0.000191993
	UKB-8K-1KGP	1108670	1108670	-0.00462345	-0.00107109	-0.000824711
	UKB-8K-1KGP	1109106	1109106	-0.0074364	-0.00678814	0.00154314
	UKB-8K-1KGP	1109473	1109473	-0.000889482	-0.00246546	-0.00373819
	UKB-8K-1KGP	1109530	1109530	-0.00543111	-0.00512456	-7.2147e-05
	UKB-8K-1KGP	1109596	1109596	-0.00418551	-0.00371723	-0.000946446
	UKB-8K-1KGP	1110506	1110506	-0.000301679	-0.0041059	-0.00212002
	UKB-8K-1KGP	1110594	1110594	-0.00624147	-0.00325641	-0.00405444
	UKB-8K-1KGP	1110822	1110822	-0.0036999	-0.00681011	0.00115271
	UKB-8K-1KGP	1111044	1111044	-0.00298595	-0.00233362	-0.0031735
	UKB-8K-1KGP	1111586	1111586	-0.00354833	-0.00243202	-0.00157709
	UKB-8K-1KGP	1111600	1111600	-0.00125457	-0.00744328	-0.000855313
	UKB-8K-1KGP	1112018	1112018	-0.00258975	-0.0041243	-0.00193068
	UKB-8K-1KGP	1112043	1112043	-0.00404504	-0.000309777	-0.00178375
	UKB-8K-1KGP	1112135	1112135	-0.00360338	-0.00207111	-0.0028427
	UKB-8K-1KGP	1112491	1112491	-0.00118855	-0.00105095	-0.00326351
	UKB-8K-1KGP	1113912	1113912	-0.00296485	-0.00297949	-0.00148316
	UKB-8K-1KGP	1114142	1114142	-0.00124371	-0.00318391	-0.000896378
	UKB-8K-1KGP	1114178	1114178	-0.00057229	-0.00141431	-0.0036208
	UKB-8K-1KGP	1114332	1114332	-0.00310314	-0.00526073	-0.000313345
	UKB-8K-1KGP	1114886	1114886	-0.00200058	-0.00645439	-0.000755705
	UKB-8K-1KGP	1115169	1115169	-0.00534623	-0.00311947	-0.000194615
	UKB-8K-1KGP	1115204	1115204	-0.00283991	-0.00255393	-0.0015982
	UKB-8K-1KGP	1115265	1115265	-0.00515627	-0.00280249	-0.00115812
	UKB-8K-1KGP	1115338	1115338	-0.00126936	-0.00475244	-0.00219061
	UKB-8K-1KGP	1115375	1115375	-0.00743712	-0.000555052	-0.000749613
	UKB-8K-1KGP	1115407	1115407	-0.00435292	-0.00263033	-0.00187922
	UKB-8K-1KGP	1115410	1115410	-0.0021834	-0.00116816	-0.00298596
	UKB-8K-1KGP	1115643	1115643	-0.00166501	-0.000810747	-0.00246647
	UKB-8K-1KGP	1115740	1115740	-0.00172561	-0.000181418	-0.00388707
	UKB-8K-1KGP	1115821	1115821	-0.00623459	-0.00348342	-0.00110859
	UKB-8K-1KGP	1116008	1116008	-0.0019994	-0.00237017	-0.000744276
	UKB-8K-1KGP	1116180	1116180	-0.00328326	-0.0042512	-0.000779551
	UKB-8K-1KGP	1116358	1116358	-0.00214946	-0.00131786	-0.00192392
	UKB-8K-1KGP	1116442	1116442	-0.00471021	-0.00446075	-0.00119689
	UKB-8K-1KGP	1116544	1116544	-0.00184043	-0.00289475	-0.00384557
	UKB-8K-1KGP	1116616	1116616	0.00102058	-0.00482645	-0.00262223
	UKB-8K-1KGP	1116976	1116976	-0.00268894	-0.00507787	-0.000216961
	UKB-8K-1KGP	1117133	1117133	-0.00613495	-0.00403105	0.00190445
	UKB-8K-1KGP	1117256	1117256	-0.00600953	-0.00351924	0.00115945
	UKB-8K-1KGP	1117340	1117340	-0.00389347	-0.00460651	-0.00074593
	UKB-8K-1KGP	1117937	1117937	-0.00640704	-0.00322729	-0.000648264
	UKB-8K-1KGP	1118158	1118158	-0.00116841	-0.00357646	-0.000405956
	UKB-8K-1KGP	1118310	1118310	-0.00174748	-0.00344097	-0.0022081
	UKB-8K-1KGP	1118361	1118361	0.000607054	-0.00341589	-0.00216228
	UKB-8K-1KGP	1118383	1118383	-0.0024933	-0.00424086	-0.00177468
	UKB-8K-1KGP	1118593	1118593	0.00335604	-0.00254783	-0.00312758
	UKB-8K-1KGP	1118688	1118688	-0.00343082	-0.00458315	-0.000102623
	UKB-8K-1KGP	1118720	1118720	-0.000708677	-0.00250154	-0.00310866
	UKB-8K-1KGP	1118850	1118850	-0.00753654	-0.00473364	0.00359958
	UKB-8K-1KGP	1118882	1118882	0.0174011	-0.00844045	-0.00656431
	UKB-8K-1KGP	1119097	1119097	0.00421727	-0.00521287	-0.0041637
	UKB-8K-1KGP	1119658	1119658	-0.007795	-0.00587456	0.00196133
	UKB-8K-1KGP	1119810	1119810	-0.00451618	-0.00319514	0.000723356
	UKB-8K-1KGP	1120004	1120004	0.00172368	-0.00352261	-0.00300943
	UKB-8K-1KGP	1120178	1120178	-0.000715261	-0.00286727	-0.00252167
	UKB-8K-1KGP	1120490	1120490	-0.00496519	-0.00325022	-0.000890696
	UKB-8K-1KGP	1120612	1120612	-0.00451633	-0.00453017	-0.000930552
	UKB-8K-1KGP	1121216	1121216	-0.00705741	-0.000640045	-0.00018741
	UKB-8K-1KGP	1121391	1121391	-8.80068e-05	-0.00455156	-0.00201383
	UKB-8K-1KGP	1121692	1121692	-0.00308161	-0.00413492	-0.000874811
	UKB-8K-1KGP	1121739	1121739	-0.00331443	-0.00433948	-0.00233611
	UKB-8K-1KGP	1122209	1122209	-0.00161725	-0.00296577	-0.0029144
	UKB-8K-1KGP	1122457	1122457	-0.00300429	-0.00531004	-0.00116122
	UKB-8K-1KGP	1122658	1122658	0.00262812	0.0185863	-0.0101319
	UKB-8K-1KGP	1123214	1123214	-0.00347832	-0.0043291	-0.00186599
	UKB-8K-1KGP	1123448	1123448	-0.000869143	-0.00170045	-0.00312646
	UKB-8K-1KGP	1123831	1123831	-0.000190436	-0.00304929	-0.00146308
	UKB-8K-1KGP	1124351	1124351	-0.000446219	-0.00319651	-0.0029484
	UKB-8K-1KGP	1124521	1124521	-0.00185749	0.000931338	-0.00256638
	UKB-8K-1KGP	1124663	1124663	-0.00692886	-0.00167382	-0.00171082
	UKB-8K-1KGP	1125357	1125357	-0.00361028	-0.00739109	0.00145343
	UKB-8K-1KGP	1125430	1125430	-0.0053339	-0.0063743	0.00101619
	UKB-8K-1KGP	1125562	1125562	-0.000206811	-0.00461201	-0.00126123
	UKB-8K-1KGP	1125929	1125929	0.00022604	-0.00257957	-0.00149734
	UKB-8K-1KGP	1125982	1125982	-0.00454983	-0.00221827	-0.00279771
	UKB-8K-1KGP	1126168	1126168	-0.00545047	-0.00106989	-0.00280811
	UKB-8K-1KGP	1126869	1126869	0.000623256	-0.00150647	-0.00481959
	UKB-8K-1KGP	1126951	1126951	0.0011511	-0.00298571	-0.00190756
	UKB-8K-1KGP	1127374	1127374	-0.00726879	0.000406962	-0.00197549
	UKB-8K-1KGP	1127389	1127389	-0.00213148	-0.00468361	-0.00240559
	UKB-8K-1KGP	1127419	1127419	-0.00198796	-0.00627184	-0.00125829
	UKB-8K-1KGP	1127997	1127997	-0.00331145	-0.00399733	-0.00365826
	UKB-8K-1KGP	1128063	1128063	-0.00474415	-0.000760756	-0.00187845
	UKB-8K-1KGP	1128330	1128330	-0.00333416	-0.00621155	-0.00101907
	UKB-8K-1KGP	1129156	1129156	-0.00385394	0.000795904	-0.00323397
	UKB-8K-1KGP	1129257	1129257	-0.0033794	-0.00177985	-0.00203316
	UKB-8K-1KGP	1129393	1129393	-0.00202719	-0.0035243	-0.00195401
	UKB-8K-1KGP	1129627	1129627	-0.00648992	-0.00762497	0.00169198
	UKB-8K-1KGP	1130122	1130122	-0.00884086	-0.00239025	-0.00142142
	UKB-8K-1KGP	1130174	1130174	-0.00149142	-0.00475649	-0.00283247
	UKB-8K-1KGP	1130307	1130307	-0.00242183	-0.00392834	-0.00178691
	UKB-8K-1KGP	1130448	1130448	0.000810384	-0.00264186	-0.00385863
	UKB-8K-1KGP	1130677	1130677	-0.00146588	-0.00352839	-0.00131128
	UKB-8K-1KGP	1130696	1130696	-0.00506313	-0.00362149	0.000118453
	UKB-8K-1KGP	1131018	1131018	-0.000903165	-0.00259937	-0.00285151
	UKB-8K-1KGP	1131135	1131135	-0.00108123	-0.00287304	-0.0018022
	UKB-8K-1KGP	1131221	1131221	-0.00702927	-0.00349941	-0.00262827
	UKB-8K-1KGP	1131249	1131249	-0.00340185	-0.00259043	-0.0021013
	UKB-8K-1KGP	1131417	1131417	-0.000733242	-0.00293362	-0.00170679
	UKB-8K-1KGP	1132306	1132306	-0.00224629	-0.00432605	-0.0022694
	UKB-8K-1KGP	1132385	1132385	0.000968918	-0.00116863	-0.00200229
	UKB-8K-1KGP	1132625	1132625	-0.00614877	-0.00612652	0.00234148
	UKB-8K-1KGP	1132809	1132809	-0.00650332	-0.00162898	-0.000431811
	UKB-8K-1KGP	1132852	1132852	-0.00410077	-0.0024736	-0.00279343
	UKB-8K-1KGP	1132950	1132950	-0.000933517	-0.00292017	-0.00258649
	UKB-8K-1KGP	1133015	1133015	-0.0015922	-0.00231078	-0.00147517
	UKB-8K-1KGP	1133030	1133030	-0.00190281	-0.00186849	-0.000686993
	UKB-8K-1KGP	1133132	1133132	-0.0042749	-0.000686115	-0.00105281
	UKB-8K-1KGP	1133231	1133231	-0.00314549	-0.00368868	-0.000355233
	UKB-8K-1KGP	1133637	1133637	-0.00099394	-0.0018695	-0.00362545
	UKB-8K-1KGP	1133643	1133643	0.000192239	-0.00624111	0.00120695
	UKB-8K-1KGP	1134813	1134813	0.000941194	-0.00323297	-0.00227627
	UKB-8K-1KGP	1135769	1135769	-0.00624709	-0.0017621	-0.000527142
	UKB-8K-1KGP	1136373	1136373	0.00877275	0.0092397	-0.00930354
	UKB-8K-1KGP	1136940	1136940	-0.0017434	-0.00645862	-0.0012017
	UKB-8K-1KGP	1137741	1137741	-0.00789012	-0.00373283	0.000237333
	UKB-8K-1KGP	1137827	1137827	-0.00142581	-0.00589665	-0.00236736
	UKB-8K-1KGP	1138297	1138297	-0.00328342	-0.00280297	-0.00346402
	UKB-8K-1KGP	1138408	1138408	0.000308758	-0.00392769	-0.00279706
	UKB-8K-1KGP	1138557	1138557	-0.00261919	-0.00125952	-0.00431816
	UKB-8K-1KGP	1139583	1139583	-0.00667754	-0.00678435	0.00167848
	UKB-8K-1KGP	1139682	1139682	-0.00539027	-0.00566864	0.000366976
	UKB-8K-1KGP	1139721	1139721	-0.00572386	-0.00450056	-0.00035527
	UKB-8K-1KGP	1139879	1139879	0.000721847	-0.000614462	-0.00350226
	UKB-8K-1KGP	1140539	1140539	-0.00191478	-0.00253486	-0.0028972
	UKB-8K-1KGP	1140586	1140586	-0.00209194	-0.00456603	-0.00297587
	UKB-8K-1KGP	1140613	1140613	-0.00946274	-0.00711154	0.00331952
	UKB-8K-1KGP	1141011	1141011	4.48441e-05	-0.00479396	-0.00146406
	UKB-8K-1KGP	1141090	1141090	-0.00117432	-0.00658947	-0.00106735
	UKB-8K-1KGP	1141185	1141185	-0.00211644	-0.00450641	-0.00154006
	UKB-8K-1KGP	1141353	1141353	-0.0034515	-0.00218997	-0.00186864
	UKB-8K-1KGP	1141559	1141559	-0.00312346	-0.00438767	-0.000877728
	UKB-8K-1KGP	1141717	1141717	-0.00119535	-0.00127952	-0.00435238
	UKB-8K-1KGP	1141937	1141937	-0.00262103	-0.00753613	0.000185856
	UKB-8K-1KGP	1141992	1141992	-0.000444426	-0.00166264	-0.00311055
	UKB-8K-1KGP	1142070	1142070	-0.00316017	-0.00496033	-1.46641e-05
	UKB-8K-1KGP	1142240	1142240	-0.00557561	-0.00311891	-0.00107693
	UKB-8K-1KGP	1142497	1142497	-0.00302247	-0.000632145	-0.00363504
	UKB-8K-1KGP	1142975	1142975	-0.00392829	0.00240029	-0.00316138
	UKB-8K-1KGP	1143217	1143217	-0.00150687	-0.00268241	-0.00226812
	UKB-8K-1KGP	1143350	1143350	0.01848	-0.0066879	-0.0099246
	UKB-8K-1KGP	1143421	1143421	-0.00178851	-0.00391895	-0.00132611
	UKB-8K-1KGP	1143470	1143470	-0.0112253	-0.00296683	-0.000869727
	UKB-8K-1KGP	1143485	1143485	-0.00629644	-0.000998788	-0.0040904
	UKB-8K-1KGP	1143566	1143566	-0.0016771	-0.000949227	-0.00314739
	UKB-8K-1KGP	1143645	1143645	-0.0010736	-0.00340706	-0.00132496
	UKB-8K-1KGP	1143719	1143719	-0.00361274	-0.00194015	-0.0012186
	UKB-8K-1KGP	1143787	1143787	-0.00271306	0.0014749	-0.00374926
	UKB-8K-1KGP	1143940	1143940	-0.000653168	-0.00178249	-0.00287867
	UKB-8K-1KGP	1144079	1144079	-0.0031204	-0.00261979	-0.00121104
	UKB-8K-1KGP	1144249	1144249	-0.0045108	-0.00234691	-0.00204104
	UKB-8K-1KGP	1144387	1144387	-0.00718304	-0.00299052	0.00021941
	UKB-8K-1KGP	1145004	1145004	-0.000950497	-0.00102986	-0.00275061
	UKB-8K-1KGP	1145098	1145098	-0.00486358	-0.00235572	-0.00189044
	UKB-8K-1KGP	1145251	1145251	-0.00687629	-0.00860458	0.00339514
	UKB-8K-1KGP	1145411	1145411	-0.0016957	-0.004651	-0.00106283
	UKB-8K-1KGP	1145808	1145808	-0.00640403	-0.00408105	-0.00100119
	UKB-8K-1KGP	1145840	1145840	-0.00418963	-0.000787508	-0.00359061
	UKB-8K-1KGP	1146216	1146216	0.0044129	0.0205964	-0.0115195
	UKB-8K-1KGP	1146324	1146324	-0.000431489	-0.00663963	-0.00297437
	UKB-8K-1KGP	1146679	1146679	-0.00360778	-0.00620996	-0.000590659
	UKB-8K-1KGP	1147364	1147364	-0.00741902	-0.00610335	-9.30807e-05
	UKB-8K-1KGP	1147776	1147776	-0.0020189	-0.00256431	-0.00101553
	UKB-8K-1KGP	1147957	1147957	-0.00177071	-0.00406642	-0.00285163
	UKB-8K-1KGP	1148997	1148997	0.00456378	0.00139392	-0.00562717
	UKB-8K-1KGP	1149034	1149034	0.00107115	-0.00628879	-0.000507051
	UKB-8K-1KGP	1149248	1149248	-0.00809759	-0.00659365	0.00315851
	UKB-8K-1KGP	1149471	1149471	-0.00741112	-0.00381316	0.000664995
	UKB-8K-1KGP	1149506	1149506	-0.00345816	-0.00196654	-0.000538494
	UKB-8K-1KGP	1149646	1149646	-0.0025972	-0.00490437	-0.000742425
	UKB-8K-1KGP	1150350	1150350	-0.00583419	-0.00367766	-0.00111512
	UKB-8K-1KGP	1150787	1150787	-0.00483761	-0.006322	-0.00126185
	UKB-8K-1KGP	1151093	1151093	-0.00287404	-0.000988512	-0.003258
	UKB-8K-1KGP	1151182	1151182	-0.000549471	-0.00304259	-0.000892519
	UKB-8K-1KGP	1151248	1151248	-0.00361324	-0.00300262	-0.00338668
	UKB-8K-1KGP	1151414	1151414	-0.00348593	-0.00115602	-0.00242149
	UKB-8K-1KGP	1151772	1151772	-0.000985543	-0.00557032	-0.00372216
	UKB-8K-1KGP	1152098	1152098	-0.00459595	-0.00282851	-0.00153649
	UKB-8K-1KGP	1152205	1152205	-0.00371087	-0.00237443	-0.00344959
	UKB-8K-1KGP	1152220	1152220	-0.00362293	-0.00107243	-0.00349006
	UKB-8K-1KGP	1152284	1152284	-0.0016171	-0.00458698	-0.000973233
	UKB-8K-1KGP	1152489	1152489	-0.00296405	-0.00525328	-0.00276427
	UKB-8K-1KGP	1152871	1152871	-0.00381854	-0.00559361	-0.00104789
	UKB-8K-1KGP	1152910	1152910	-0.00618511	-0.00183292	-0.00188256
	UKB-8K-1KGP	1153168	1153168	-0.00440405	-0.00167956	-0.00122856
	UKB-8K-1KGP	1153194	1153194	-0.00163844	0.0187574	-0.0115268
	UKB-8K-1KGP	1153498	1153498	-0.00382541	-0.00217347	-0.00167972
	UKB-8K-1KGP	1153984	1153984	-0.00455144	-0.00735217	0.000310197
	UKB-8K-1KGP	1154231	1154231	-0.00233087	-0.00186075	-0.00218967
	UKB-8K-1KGP	1154511	1154511	-0.00207133	-6.27903e-05	-0.00315567
	UKB-8K-1KGP	1154574	1154574	-0.00196701	-0.00511198	-0.00207989
	UKB-8K-1KGP	1154868	1154868	-0.0024258	-0.00152518	-0.00256369
	UKB-8K-1KGP	1155152	1155152	-0.00239085	-0.000141293	-0.00360456
	UKB-8K-1KGP	1155163	1155163	-0.00407587	-0.00529529	-0.00062669
	UKB-8K-1KGP	1155374	1155374	0.00528565	-0.00641705	-0.0028085
	UKB-8K-1KGP	1155389	1155389	-0.00714848	-0.00219648	-0.000778619
	UKB-8K-1KGP	1156399	1156399	-0.00271224	-0.00194761	-0.00249845
	UKB-8K-1KGP	1156534	1156534	-0.000496613	-0.00661944	-7.76532e-05
	UKB-8K-1KGP	1156555	1156555	-0.00607716	-0.00527815	-0.00141694
	UKB-8K-1KGP	1156816	1156816	-0.0058217	-0.00408903	-0.000105844
	UKB-8K-1KGP	1157219	1157219	-0.00141286	-0.00595634	-0.000836688
	UKB-8K-1KGP	1157321	1157321	-0.00250652	-0.00305244	-0.00266232
	UKB-8K-1KGP	1157654	1157654	-0.00419918	-0.00324353	-0.00138153
	UKB-8K-1KGP	1158417	1158417	-0.00191171	-0.005476	-0.00218389
	UKB-8K-1KGP	1158452	1158452	-0.00325137	-0.00280212	-0.00369897
	UKB-8K-1KGP	1158798	1158798	0.00333695	-0.00346727	-0.00357579
	UKB-8K-1KGP	1158830	1158830	-0.00221358	-0.00137232	-0.00247387
	UKB-8K-1KGP	1159139	1159139	-0.00184387	-0.00323423	-0.00161187
	UKB-8K-1KGP	1159516	1159516	-0.00100025	-0.00368317	-0.00318792
	UKB-8K-1KGP	1159801	1159801	-0.00288348	-0.00639358	2.07728e-05
	UKB-8K-1KGP	1160045	1160045	-0.00338169	-0.00500238	-0.00119622
	UKB-8K-1KGP	1160362	1160362	-0.00501725	-0.00362095	-0.00103007
	UKB-8K-1KGP	1160450	1160450	-0.00437943	-0.00205194	-0.00254595
	UKB-8K-1KGP	1160588	1160588	-0.00410716	-0.00435008	-0.000947499
	UKB-8K-1KGP	1160848	1160848	-0.00351742	-0.00193653	-0.00142105
	UKB-8K-1KGP	1160937	1160937	-0.00517802	-0.00403474	-0.000950392
	UKB-8K-1KGP	1161656	1161656	-0.00355822	-0.00302212	-0.00394432
	UKB-8K-1KGP	1162027	1162027	-0.00485245	-0.00272813	-0.0010485
	UKB-8K-1KGP	1162770	1162770	-0.00312642	0.00116102	-0.00397261
	UKB-8K-1KGP	1162954	1162954	-0.00266739	-0.00399688	-0.00294043
	UKB-8K-1KGP	1163675	1163675	-0.00323108	-0.00493539	-0.00118795
	UKB-8K-1KGP	1164519	1164519	-0.000330912	-0.000761926	-0.00507888
	UKB-8K-1KGP	1164677	1164677	-0.00368241	-0.0037688	-0.00191205
	UKB-8K-1KGP	1165491	1165491	-0.00110889	-0.00270022	-0.00202464
	UKB-8K-1KGP	1166016	1166016	-0.00471452	-0.00734934	0.00214478
	UKB-8K-1KGP	1166050	1166050	-0.00203258	-0.00840767	-0.000898774
	UKB-8K-1KGP	1166142	1166142	-0.00337012	-0.00538001	-0.00140056
	UKB-8K-1KGP	1166220	1166220	-0.0010564	-0.00500858	0.000127009
	UKB-8K-1KGP	1166715	1166715	0.00087093	-0.00281645	-0.00380206
	UKB-8K-1KGP	1166999	1166999	-0.00211501	-0.00276401	-0.00217311
	UKB-8K-1KGP	1167275	1167275	-0.00352006	-0.0012364	-0.00281105
	UKB-8K-1KGP	1167433	1167433	0.000133724	-0.00155338	-0.00402363
	UKB-8K-1KGP	1167674	1167674	-0.00310354	-0.00365332	-0.00163595
	UKB-8K-1KGP	1167701	1167701	0.00135884	-0.00141649	-0.00363526
	UKB-8K-1KGP	1167828	1167828	-0.0034106	-0.00240404	-0.0021108
	UKB-8K-1KGP	1168077	1168077	0.00730617	-0.00381134	-0.00408414
	UKB-8K-1KGP	1168088	1168088	-0.00319877	-0.00456483	-0.000701664
	UKB-8K-1KGP	1168100	1168100	-0.00515604	-0.00569285	-0.000414862
	UKB-8K-1KGP	1168410	1168410	-0.0025873	-0.00374866	-0.00317919
	UKB-8K-1KGP	1168727	1168727	-0.00645278	-0.00491223	0.000416486
	UKB-8K-1KGP	1168806	1168806	0.00139467	-0.00211835	-0.00363546
	UKB-8K-1KGP	1169219	1169219	-0.00428693	-0.00646098	0.00115252
	UKB-8K-1KGP	1169508	1169508	-0.00422451	-0.00249614	-0.0022068
	UKB-8K-1KGP	1169916	1169916	-0.00181823	-0.00230155	-0.00122661
	UKB-8K-1KGP	1170015	1170015	-0.00354244	-0.000990444	-0.00215113
	UKB-8K-1KGP	1170250	1170250	-0.00267027	-0.00119673	-0.00365891
	UKB-8K-1KGP	1170558	1170558	-0.0068094	-0.00174184	-0.00189441
	UKB-8K-1KGP	1170762	1170762	-0.0036729	-0.00325096	-0.00235735
	UKB-8K-1KGP	1171818	1171818	-0.00221561	-0.00314322	-0.00345317
	UKB-8K-1KGP	1172211	1172211	-0.00638689	-0.00783011	0.0021124
	UKB-8K-1KGP	1172420	1172420	-0.000246281	-0.00378492	-0.0016416
	UKB-8K-1KGP	1172754	1172754	-0.000725599	-0.00111493	-0.00445922
	UKB-8K-1KGP	1172842	1172842	-0.00217013	-0.00352263	-0.000496398
	UKB-8K-1KGP	1173037	1173037	-0.00445943	-0.00569846	-0.00118165
	UKB-8K-1KGP	1173417	1173417	-0.00102611	-0.00546431	-0.00217418
	UKB-8K-1KGP	1173608	1173608	-0.00355268	-0.00149792	-0.00504562
	UKB-8K-1KGP	1173798	1173798	-0.000708772	-0.00012821	-0.00530985
	UKB-8K-1KGP	1173936	1173936	-0.00315717	-0.00352249	-0.00142309
	UKB-8K-1KGP	1174054	1174054	-0.00329682	-0.00063786	-0.00302929
	UKB-8K-1KGP	1174347	1174347	-0.00247307	-0.00273097	-0.00144842
	UKB-8K-1KGP	1174592	1174592	-0.00345395	-0.00326023	-0.000848103
	UKB-8K-1KGP	1174883	1174883	-0.00553572	-0.00318812	-0.00233601
	UKB-8K-1KGP	1174908	1174908	-0.00361767	1.28011e-05	-0.00390212
	UKB-8K-1KGP	1175198	1175198	-0.00270093	-0.00474857	-1.55611e-05
	UKB-8K-1KGP	1175471	1175471	-0.00198577	-0.00623333	-0.000373437
	UKB-8K-1KGP	1175756	1175756	-0.00142182	-0.0024179	-0.00160079
	UKB-8K-1KGP	1175889	1175889	-0.00292512	-0.00308056	-0.00307707
	UKB-8K-1KGP	1175890	1175890	0.0241984	-0.00719848	-0.00708373
	UKB-8K-1KGP	1176852	1176852	-0.0053317	-0.00343384	-0.000743302
	UKB-8K-1KGP	1177006	1177006	-0.00207069	-0.00279665	-0.00127845
	UKB-8K-1KGP	1177068	1177068	0.00659728	-0.0082443	-0.00457909
	UKB-8K-1KGP	1177111	1177111	-0.00848606	-0.00470333	0.0012669
	UKB-8K-1KGP	1177328	1177328	-0.00296188	-0.00417504	-0.00342122
	UKB-8K-1KGP	1177413	1177413	-0.00331832	-0.00321282	-0.00206232
	UKB-8K-1KGP	1177615	1177615	-0.00572717	-0.00455464	-0.00138187
	UKB-8K-1KGP	1178022	1178022	-0.00217212	-0.00525727	-0.002731
	UKB-8K-1KGP	1178170	1178170	-0.00267174	-0.00093726	-0.00409387
	UKB-8K-1KGP	1179723	1179723	0.00161087	-0.00361463	-0.0032149
	UKB-8K-1KGP	1180294	1180294	-0.00120028	-0.00298218	-0.00148088
	UKB-8K-1KGP	1180409	1180409	-0.00189243	-0.0025792	-0.00236651
	UKB-8K-1KGP	1181591	1181591	-0.00189713	-0.00338029	-0.00231885
	UKB-8K-1KGP	1182087	1182087	-0.00434164	-0.00306014	-0.000688715
	UKB-8K-1KGP	1182129	1182129	-0.000657487	-0.00417409	-0.0033246
	UKB-8K-1KGP	1182200	1182200	-0.00892207	-0.00425474	0.00197788
	UKB-8K-1KGP	1182269	1182269	-0.00210158	-0.00115833	-0.00170704
	UKB-8K-1KGP	1182276	1182276	-0.00324964	-0.0018577	-0.00361717
	UKB-8K-1KGP	1183401	1183401	-0.00167515	-0.00381996	-0.00303936
	UKB-8K-1KGP	1183837	1183837	-0.00257486	-0.00239649	-0.00422239
	UKB-8K-1KGP	1184056	1184056	-0.00429397	0.000574661	-0.00398802
	UKB-8K-1KGP	1184219	1184219	-0.00263719	-0.00523465	-9.87765e-05
	UKB-8K-1KGP	1184242	1184242	-0.00399183	-0.00275265	-0.00133564
	UKB-8K-1KGP	1184817	1184817	-0.00288763	-0.00318289	-0.00198946
	UKB-8K-1KGP	1184931	1184931	-0.00447537	-0.00102272	-0.00322536
	UKB-8K-1KGP	1185133	1185133	-0.00586446	-0.0020217	-0.00139839
	UKB-8K-1KGP	1185228	1185228	-0.00397026	-0.00628539	0.000381467
	UKB-8K-1KGP	1185395	1185395	-0.00162328	0.000251013	-0.0031727
	UKB-8K-1KGP	1185447	1185447	-0.00742979	-0.00451264	0.00166043
	UKB-8K-1KGP	1185660	1185660	-0.00825748	-0.00782544	0.00156501
	UKB-8K-1KGP	1185746	1185746	-0.00463852	-0.00350892	-0.000940845
	UKB-8K-1KGP	1186405	1186405	-0.00433817	-0.00278748	-0.000968607
	UKB-8K-1KGP	1186754	1186754	-0.00340677	-0.00323211	-0.00172202
	UKB-8K-1KGP	1186801	1186801	-0.00406908	-0.00618567	0.000259673
	UKB-8K-1KGP	1187176	1187176	-0.00756717	-0.00417689	-0.000302602
	UKB-8K-1KGP	1187338	1187338	-0.000785735	-0.00212318	-0.00131333
	UKB-8K-1KGP	1187574	1187574	0.0227625	-0.0099527	-0.00718337
	UKB-8K-1KGP	1187993	1187993	-0.00475591	-0.00561749	-0.000232548
	UKB-8K-1KGP	1188076	1188076	-0.00199621	-0.00351552	-0.0011926
	UKB-8K-1KGP	1188844	1188844	-0.0043997	-0.00203875	-0.000583752
	UKB-8K-1KGP	1189239	1189239	-0.00281787	-0.00307997	-0.00194313
	UKB-8K-1KGP	1189519	1189519	-0.00516026	-0.00536446	0.000849359
	UKB-8K-1KGP	1189602	1189602	-0.00658096	-0.00372997	0.000432495
	UKB-8K-1KGP	1189664	1189664	-0.00183952	-0.00565093	-0.000612937
	UKB-8K-1KGP	1189751	1189751	-0.00567817	-0.0023857	-0.00189265
	UKB-8K-1KGP	1189829	1189829	-0.000460362	-0.00467381	-0.0030456
	UKB-8K-1KGP	1189975	1189975	0.00243508	-0.00401773	-0.0032526
	UKB-8K-1KGP	1190180	1190180	0.00165594	-0.00178612	-0.00379691
	UKB-8K-1KGP	1190202	1190202	-0.00340712	-0.00180743	-0.00294356
	UKB-8K-1KGP	1190572	1190572	-0.00135435	-0.00310894	-0.00414865
	UKB-8K-1KGP	1190698	1190698	-0.00792024	0.00172572	-0.00318808
	UKB-8K-1KGP	1190851	1190851	-0.00489944	-0.00301563	-0.00178405
	UKB-8K-1KGP	1190948	1190948	-0.00281971	-0.00199895	-0.00355421
	UKB-8K-1KGP	1191383	1191383	-0.00235184	-0.00170756	-0.00320446
	UKB-8K-1KGP	1191519	1191519	-0.00640488	-0.00311128	-0.000160161
	UKB-8K-1KGP	1191766	1191766	-0.00277915	-0.00442689	-0.00153934
	UKB-8K-1KGP	1192951	1192951	-0.00123116	-0.00309109	-0.000892215
	UKB-8K-1KGP	1193187	1193187	0.0143727	-0.00915423	-0.00534751
	UKB-8K-1KGP	1193517	1193517	-0.00438749	-0.00150136	-0.00217817
	UKB-8K-1KGP	1193524	1193524	-0.00285453	-0.00361576	-0.000420238
	UKB-8K-1KGP	1193552	1193552	-0.00969406	-0.00782915	0.00437057
	UKB-8K-1KGP	1193853	1193853	-0.0045239	-0.00258827	-0.00409495
	UKB-8K-1KGP	1194024	1194024	-0.00191617	-0.00296512	-0.00116231
	UKB-8K-1KGP	1194236	1194236	-0.00232607	-0.00369696	-0.00232946
	UKB-8K-1KGP	1194267	1194267	-0.00401141	-0.00552024	0.000601522
	UKB-8K-1KGP	1194819	1194819	-0.00152655	-0.00540113	-0.00166141
	UKB-8K-1KGP	1195000	1195000	-0.00474888	-0.00400762	-0.000493292
	UKB-8K-1KGP	1195159	1195159	-0.0038995	-0.00597666	0.000563813
	UKB-8K-1KGP	1195622	1195622	-0.00468666	-0.00275581	-0.000957022
	UKB-8K-1KGP	1195701	1195701	-0.00663381	-0.00525319	-0.000323277
	UKB-8K-1KGP	1195995	1195995	-0.00189887	-0.00214155	-0.00225677
	UKB-8K-1KGP	1196087	1196087	-0.00247357	0.00282628	-0.00520306
	UKB-8K-1KGP	1196232	1196232	-0.0036114	-0.00358505	-0.00142657
	UKB-8K-1KGP	1196384	1196384	-0.00188886	-0.00372972	-0.00161275
	UKB-8K-1KGP	1196594	1196594	-0.00303045	-0.00390114	-0.000795632
	UKB-8K-1KGP	1196874	1196874	-0.00577248	-0.00217992	-0.00461764
	UKB-8K-1KGP	1196988	1196988	0.00560064	-0.00368776	-0.00545229
	UKB-8K-1KGP	1197285	1197285	-0.00150269	-0.00385412	-0.00182665
	UKB-8K-1KGP	1197731	1197731	-0.00334828	-0.00446127	-0.00095638
	UKB-8K-1KGP	1198571	1198571	-0.00244289	-0.00096003	-0.00378099
	UKB-8K-1KGP	1198703	1198703	0.000373202	-0.000348302	-0.00462018
	UKB-8K-1KGP	1199015	1199015	-9.66588e-06	-0.000544714	-0.00468433
	UKB-8K-1KGP	1199197	1199197	-0.00523619	-0.0045175	0.000163321
	UKB-8K-1KGP	1199428	1199428	0.000854021	0.00507405	-0.00547659
	UKB-8K-1KGP	1199522	1199522	-0.00755965	-0.00520376	0.00216304
	UKB-8K-1KGP	1199849	1199849	-0.0010008	-0.00500887	-0.00200808
	UKB-8K-1KGP	1200019	1200019	4.87822e-05	-0.00297973	-0.00319144
	UKB-8K-1KGP	1200078	1200078	-0.00666631	-0.00586598	0.00114353
	UKB-8K-1KGP	1200129	1200129	-0.00452231	-0.0037884	-0.00193023
	UKB-8K-1KGP	1200533	1200533	-0.00546865	-0.00207378	-0.000754934
	UKB-8K-1KGP	1200845	1200845	-0.00484116	-0.0032723	-0.00170379
	UKB-8K-1KGP	1201056	1201056	-0.00358089	-0.00224412	-0.00390589
	UKB-8K-1KGP	1201137	1201137	-0.00536099	-0.00201821	-0.000925025
	UKB-8K-1KGP	1201306	1201306	-0.00314208	-0.00263156	-0.00211832
	UKB-8K-1KGP	1201385	1201385	-0.005818	-0.00520652	2.78378e-05
	UKB-8K-1KGP	1201648	1201648	-0.00199917	-0.00297361	-0.00190205
	UKB-8K-1KGP	1202319	1202319	-0.00128854	-0.001383	-0.00129511
	UKB-8K-1KGP	1202475	1202475	0.000173711	-0.00267827	-0.00399706
	UKB-8K-1KGP	1202716	1202716	-0.00247058	-0.00374333	-0.00184179
	UKB-8K-1KGP	1202802	1202802	-0.00423468	-0.00533395	-0.000336434
	UKB-8K-1KGP	1202823	1202823	-0.000414317	-0.00527844	-0.00286935
	UKB-8K-1KGP	1202958	1202958	-7.86601e-05	-0.00475541	-0.00340086
	UKB-8K-1KGP	1202967	1202967	-0.00168817	-0.00275356	0.000542409
	UKB-8K-1KGP	1203171	1203171	-0.0037193	-0.0022264	-0.000567222
	UKB-8K-1KGP	1203672	1203672	-0.00246856	-0.00639381	-0.00211454
	UKB-8K-1KGP	1203921	1203921	0.000326411	-0.00394698	-0.00350766
	UKB-8K-1KGP	1204016	1204016	0.000952815	-0.00203063	-0.00429611
	UKB-8K-1KGP	1204524	1204524	-0.000746078	-0.00454293	-0.00206831
	UKB-8K-1KGP	1204580	1204580	-0.00590345	-0.00680578	0.000757543
	UKB-8K-1KGP	1204649	1204649	-0.00477403	-0.00390621	-0.00217848
	UKB-8K-1KGP	1204685	1204685	-0.00385803	-0.00567559	-0.000517247
	UKB-8K-1KGP	1204853	1204853	-0.00286568	-0.00377777	-0.00331625
	UKB-8K-1KGP	1204961	1204961	-0.00341128	-0.000530822	-0.00200446
	UKB-8K-1KGP	1205181	1205181	-0.000889796	-0.00637499	-0.000377005
	UKB-8K-1KGP	1205346	1205346	-0.00320633	-0.0030301	-0.000671986
	UKB-8K-1KGP	1205410	1205410	0.0012762	-0.0025307	-0.00429616
	UKB-8K-1KGP	1205643	1205643	-0.00202602	-0.00206718	-0.00224222
	UKB-8K-1KGP	1206086	1206086	-0.00269217	-0.00346919	-0.00114825
	UKB-8K-1KGP	1206544	1206544	-0.00116984	-0.00206816	-0.00251005
	UKB-8K-1KGP	1206954	1206954	-0.00345002	-0.000909625	-0.00164749
	UKB-8K-1KGP	1207133	1207133	-0.00425642	-0.00427909	-0.00077885
	UKB-8K-1KGP	1207353	1207353	-0.00137291	-0.00516948	-0.000278355
	UKB-8K-1KGP	1207564	1207564	-2.53261e-05	-0.00384016	-0.00394741
	UKB-8K-1KGP	1207655	1207655	-0.00321399	-0.00419504	-0.00212627
	UKB-8K-1KGP	1207979	1207979	-0.00599397	-0.00374631	-0.00117161
	UKB-8K-1KGP	1208057	1208057	-0.000294576	-0.00258711	-0.00260842
	UKB-8K-1KGP	1208448	1208448	-0.00371209	-0.00161962	-0.00237302
	UKB-8K-1KGP	1208602	1208602	-0.00437234	-0.00533732	-0.0014227
	UKB-8K-1KGP	1208743	1208743	-0.00654337	-0.000679699	-0.00272796
	UKB-8K-1KGP	1208865	1208865	-0.0029786	-0.00350233	-0.00288469
	UKB-8K-1KGP	1209076	1209076	-0.00454729	-0.00599961	-0.00136658
	UKB-8K-1KGP	1209645	1209645	-0.00215331	-0.00265331	-0.00276712
	UKB-8K-1KGP	1209914	1209914	-0.0021906	-0.00312457	-0.00297049
	UKB-8K-1KGP	1210112	1210112	0.000237029	-0.00335003	-0.00143536
	UKB-8K-1KGP	1210272	1210272	0.000819911	-0.000955013	-0.00289873
	UKB-8K-1KGP	1210634	1210634	-0.00160594	-0.00410107	-0.00283071
	UKB-8K-1KGP	1210992	1210992	-0.00101607	-0.00332266	-0.00219393
	UKB-8K-1KGP	1211080	1211080	-0.00492982	-0.00610073	-0.00087857
	UKB-8K-1KGP	1211529	1211529	-5.06028e-05	-0.0031369	-0.00487783
	UKB-8K-1KGP	1211994	1211994	-0.00179468	-0.0066078	-0.00176748
	UKB-8K-1KGP	1212152	1212152	-0.00445102	-0.0021424	-0.00186945
	UKB-8K-1KGP	1212202	1212202	-0.00219205	-0.0016793	-0.00314179
	UKB-8K-1KGP	1212264	1212264	-0.00616859	-0.00050492	-0.00169825
	UKB-8K-1KGP	1212374	1212374	-0.00743612	-0.00547037	0.0014462
	UKB-8K-1KGP	1212785	1212785	-0.00334779	-0.00479095	-0.00240896
	UKB-8K-1KGP	1212969	1212969	-0.0019868	0.00447153	-0.00465155
	UKB-8K-1KGP	1212976	1212976	-0.000469413	-0.00496194	-0.00139084
	UKB-8K-1KGP	1214006	1214006	0.00184312	0.00651679	-0.00668528
	UKB-8K-1KGP	1214021	1214021	-0.00421227	-0.00213965	-0.00143934
	UKB-8K-1KGP	1214239	1214239	-0.00326949	-0.00333015	-0.00197604
	UKB-8K-1KGP	1214372	1214372	-0.00560653	-0.00520943	-0.00184778
	UKB-8K-1KGP	1214766	1214766	-0.00323224	-0.00764055	9.58679e-05
	UKB-8K-1KGP	1214792	1214792	0.000612471	-0.000465055	-0.00246389
	UKB-8K-1KGP	1214917	1214917	-0.0062258	-0.00519329	-0.000538589
	UKB-8K-1KGP	1215233	1215233	-0.00765225	-0.00348554	-0.000639191
	UKB-8K-1KGP	1216325	1216325	-0.00351935	-0.0065871	4.61799e-05
	UKB-8K-1KGP	1216397	1216397	-0.00498102	-0.00228878	-0.00191596
	UKB-8K-1KGP	1216591	1216591	-0.00471928	-0.00391671	-0.00118988
	UKB-8K-1KGP	1216840	1216840	-0.00681137	-0.00561117	0.00187674
	UKB-8K-1KGP	1217263	1217263	-0.00396053	-0.00570889	-0.000131478
	UKB-8K-1KGP	1217398	1217398	-0.00343332	-0.00441888	-0.00193115
	UKB-8K-1KGP	1217742	1217742	-0.00242775	-0.0030544	-0.00156799
	UKB-8K-1KGP	1218088	1218088	0.00146784	-0.00273143	-0.00458046
	UKB-8K-1KGP	1218849	1218849	-0.00222785	-0.00208844	-0.0029752
	UKB-8K-1KGP	1218901	1218901	-0.00552928	-0.00692281	0.000251547
	UKB-8K-1KGP	1219287	1219287	-0.00239727	-0.0012302	-0.00190579
	UKB-8K-1KGP	1219370	1219370	-0.00228773	-0.00406968	-0.00125292
	UKB-8K-1KGP	1220033	1220033	-0.00955925	-0.00342271	0.00281832
	UKB-8K-1KGP	1220593	1220593	-0.000753541	0.00499432	-0.0055892
	UKB-8K-1KGP	1220696	1220696	-0.00435926	-0.00327876	-0.000694161
	UKB-8K-1KGP	1221018	1221018	-0.00470374	-0.00637483	0.0016
	UKB-8K-1KGP	1221156	1221156	-0.00323095	-0.00479053	-0.00167888
	UKB-8K-1KGP	1221172	1221172	-0.00691365	-0.00403767	0.00158164
	UKB-8K-1KGP	1221653	1221653	-0.000232963	-0.00220926	-0.00190203
	UKB-8K-1KGP	1221695	1221695	-0.00673266	-0.00372918	-0.00105882
	UKB-8K-1KGP	1222028	1222028	-0.00176075	-0.00436513	-0.00213622
	UKB-8K-1KGP	1222192	1222192	-0.00309378	-0.00261145	-0.00150149
	UKB-8K-1KGP	1222441	1222441	-0.00512743	-0.0031519	0.000218347
	UKB-8K-1KGP	1222527	1222527	-0.00193564	-0.00521182	-0.000380599
	UKB-8K-1KGP	1222562	1222562	-0.000446615	-0.00160926	-0.00222306
	UKB-8K-1KGP	1222654	1222654	-0.00525236	-0.00987023	0.00353519
	UKB-8K-1KGP	1222929	1222929	-0.0026762	-0.00524806	-0.00104842
	UKB-8K-1KGP	1223352	1223352	-0.0035	-0.00255382	-0.00326174
	UKB-8K-1KGP	1223499	1223499	-0.00796394	-0.0051462	-6.94481e-05
	UKB-8K-1KGP	1224022	1224022	-0.00187353	-0.0010192	-0.00319091
	UKB-8K-1KGP	1224170	1224170	-0.00479121	-0.00283766	-0.00347009
	UKB-8K-1KGP	1224746	1224746	-0.00294747	-0.00152088	-0.00195643
	UKB-8K-1KGP	1224848	1224848	-0.00134648	-0.00476826	-0.00295874
	UKB-8K-1KGP	1225108	1225108	-0.00548273	-0.00471046	-0.000514465
	UKB-8K-1KGP	1225236	1225236	0.0188845	-0.0095391	-0.00677144
	UKB-8K-1KGP	1225267	1225267	-0.0014298	-0.00390323	-0.0028962
	UKB-8K-1KGP	1225377	1225377	-0.00180397	-0.00147403	-0.00358675
	UKB-8K-1KGP	1225451	1225451	-0.00548796	-0.0040328	-0.000984252
	UKB-8K-1KGP	1225484	1225484	-0.00629534	-0.00437127	0.000247589
	UKB-8K-1KGP	1225582	1225582	0.00403065	-0.00474458	-0.0032575
	UKB-8K-1KGP	1225607	1225607	-0.00222838	-0.00320864	-0.00220642
	UKB-8K-1KGP	1225713	1225713	-0.00476414	-0.0024437	-0.00353289
	UKB-8K-1KGP	1225855	1225855	-0.00666017	-0.00111742	-0.00147408
	UKB-8K-1KGP	1225906	1225906	-0.00374139	-0.00598841	-0.00219726
	UKB-8K-1KGP	1226861	1226861	-0.00525793	-0.000663675	-0.00368986
	UKB-8K-1KGP	1226899	1226899	-0.00424236	-0.0035985	-0.00280625
	UKB-8K-1KGP	1227685	1227685	-0.00117767	-0.00287735	-0.00122593
	UKB-8K-1KGP	1227910	1227910	0.00279383	-0.00350719	-0.00206261
	UKB-8K-1KGP	1228055	1228055	0.0111124	0.0129377	-0.0124374
	UKB-8K-1KGP	1228281	1228281	-0.00685339	-0.00340799	-0.000678648
	UKB-8K-1KGP	1228427	1228427	-0.000966649	-0.00199489	-0.00239343
	UKB-8K-1KGP	1229478	1229478	-0.00154864	-0.00708595	0.00014754
	UKB-8K-1KGP	1229616	1229616	-0.00130971	-0.00472866	-0.00132676
	UKB-8K-1KGP	1229843	1229843	-0.00406395	-0.00129237	-0.00448601
	UKB-8K-1KGP	1229981	1229981	-0.000718468	-0.00368402	-0.000508621
	UKB-8K-1KGP	1230169	1230169	-0.00267178	-0.00437949	-0.000410273
	UKB-8K-1KGP	1230298	1230298	-0.00198551	-0.00281378	-0.00114518
	UKB-8K-1KGP	1230363	1230363	-0.00457209	-0.0066119	-0.000643638
	UKB-8K-1KGP	1230684	1230684	0.00126108	0.000581117	-0.00453541
	UKB-8K-1KGP	1230708	1230708	-0.00101325	-0.00299263	-0.00189554
	UKB-8K-1KGP	1230868	1230868	0.00228722	-0.0067933	-0.00225291
	UKB-8K-1KGP	1230993	1230993	-0.00501091	-0.00268927	-0.000266433
	UKB-8K-1KGP	1231556	1231556	-0.00208978	-0.00182034	-0.00186129
	UKB-8K-1KGP	1231820	1231820	-0.00493692	0.00760908	-0.00693887
	UKB-8K-1KGP	1232114	1232114	-0.00503918	0.0119056	-0.00735211
	UKB-8K-1KGP	1232162	1232162	-0.00454201	-0.00624449	0.00148085
	UKB-8K-1KGP	1232437	1232437	-0.000855584	-0.00162809	-0.00176086
	UKB-8K-1KGP	1232610	1232610	0.00200267	-0.00267332	-0.00398221
	UKB-8K-1KGP	1232776	1232776	-0.00512421	0.0318488	-0.0128844
	UKB-8K-1KGP	1233342	1233342	-0.00189658	-0.00322756	-0.000678873
	UKB-8K-1KGP	1233475	1233475	-0.00461805	-0.00406484	-0.00245868
	UKB-8K-1KGP	1233554	1233554	-0.00395034	-0.00447481	-0.00255745
	UKB-8K-1KGP	1233716	1233716	-0.00522614	-0.00253739	-0.000250306
	UKB-8K-1KGP	1233967	1233967	-0.00333994	-0.00603553	0.00100742
	UKB-8K-1KGP	1234316	1234316	-0.00419444	-0.00139816	-0.00153459
	UKB-8K-1KGP	1234373	1234373	-0.00776745	-0.00423524	0.000456067
	UKB-8K-1KGP	1234986	1234986	-0.00419903	-0.00274982	-0.00118442
	UKB-8K-1KGP	1235001	1235001	-0.0045866	-0.00248002	-0.0027735
	UKB-8K-1KGP	1235366	1235366	-0.00346155	-0.0012971	-0.00246757
	UKB-8K-1KGP	1235710	1235710	-0.00162785	-0.00356867	-0.000487583
	UKB-8K-1KGP	1236613	1236613	-0.00939917	-0.00717581	0.00224115
	UKB-8K-1KGP	1236852	1236852	-0.00324418	-0.00361435	-0.000796166
	UKB-8K-1KGP	1237012	1237012	-0.000710424	-0.00168556	-0.00358308
	UKB-8K-1KGP	1237432	1237432	-0.00547792	-0.00065572	-0.00161808
	UKB-8K-1KGP	1237476	1237476	-0.00560044	-0.00290686	-0.00231155
	UKB-8K-1KGP	1237555	1237555	-0.000626513	-0.00540849	-0.00183732
	UKB-8K-1KGP	1238045	1238045	-0.00455433	-0.00638216	0.000622913
	UKB-8K-1KGP	1238498	1238498	-0.000645164	0.00633713	-0.00716568
	UKB-8K-1KGP	1238966	1238966	0.00147826	-0.00105721	-0.00372643
	UKB-8K-1KGP	1239381	1239381	-0.000789514	-0.00292409	-0.00155705
	UKB-8K-1KGP	1239649	1239649	-0.00271124	-0.00342391	-0.00199175
	UKB-8K-1KGP	1240171	1240171	-0.00275846	-0.00100526	-0.00245321
	UKB-8K-1KGP	1240290	1240290	-0.00257112	-0.00145718	-0.00252388
	UKB-8K-1KGP	1240405	1240405	-0.00257838	-0.00115593	-0.00262924
	UKB-8K-1KGP	1240732	1240732	-0.00724832	-0.00181539	-0.00064557
	UKB-8K-1KGP	1240801	1240801	-0.00646161	-0.0030801	-0.00193257
	UKB-8K-1KGP	1240906	1240906	-0.00178958	-0.00473197	-0.00123258
	UKB-8K-1KGP	1241470	1241470	0.00128824	-0.00563063	-0.0015095
	UKB-8K-1KGP	1241543	1241543	-0.00242483	-0.0037366	-0.00315298
	UKB-8K-1KGP	1241835	1241835	-0.0038978	-0.00613687	-0.000333013
	UKB-8K-1KGP	1241861	1241861	0.00746521	0.0200376	-0.0140492
	UKB-8K-1KGP	1242002	1242002	-0.00422755	0.000173207	-0.00381765
	UKB-8K-1KGP	1242132	1242132	-0.00355936	-0.00349763	-0.00207015
	UKB-8K-1KGP	1242231	1242231	-0.00360384	-0.0069243	-0.00130811
	UKB-8K-1KGP	1242739	1242739	0.00368431	-0.00599664	-0.00377423
	UKB-8K-1KGP	1243072	1243072	-0.00362996	-0.00329559	-0.00217908
	UKB-8K-1KGP	1243105	1243105	-0.00558313	-0.00537214	0.000339595
	UKB-8K-1KGP	1243415	1243415	-0.00251185	0.000418465	-0.002958
	UKB-8K-1KGP	1243441	1243441	0.0174749	-0.00807852	-0.0073054
	UKB-8K-1KGP	1243875	1243875	-0.00271374	-0.00229262	-0.00411857
	UKB-8K-1KGP	1244095	1244095	-0.00624872	-0.00222418	-0.000373773
	UKB-8K-1KGP	1244288	1244288	-0.00448394	-0.00475054	0.000496031
	UKB-8K-1KGP	1244493	1244493	-0.00378915	0.00034006	-0.00162059
	UKB-8K-1KGP	1244583	1244583	-0.0035084	-0.00449555	-0.00137437
	UKB-8K-1KGP	1244599	1244599	-0.00224764	-0.00603625	-0.00215457
	UKB-8K-1KGP	1244647	1244647	-0.00493456	-0.00395808	-0.00212713
	UKB-8K-1KGP	1244721	1244721	-0.00219214	-0.00223411	-0.00243947
	UKB-8K-1KGP	1244981	1244981	-7.72169e-05	-0.00399603	-0.0021476
	UKB-8K-1KGP	1245111	1245111	-0.00623264	-0.00202237	-0.000551888
	UKB-8K-1KGP	1245295	1245295	-0.00174619	-0.00264617	-0.00246051
	UKB-8K-1KGP	1245307	1245307	-0.00390785	-0.00452817	-0.00168932
	UKB-8K-1KGP	1245310	1245310	-0.00295935	-0.00547976	0.000763596
	UKB-8K-1KGP	1245850	1245850	0.00169038	0.000906396	-0.00383794
	UKB-8K-1KGP	1246221	1246221	-0.00722411	-0.00853582	0.0052997
	UKB-8K-1KGP	1246268	1246268	0.00271213	-0.00227673	-0.002601
	UKB-8K-1KGP	1246438	1246438	-0.000375825	-0.00163667	-0.00199689
	UKB-8K-1KGP	1246608	1246608	-0.00385296	-0.000991708	-0.000838722
	UKB-8K-1KGP	1246729	1246729	-0.00398319	-0.00414466	-0.000836424
	UKB-8K-1KGP	1246782	1246782	-0.00442138	-0.00107834	-0.00164777
	UKB-8K-1KGP	1246945	1246945	0.000784496	-0.0027915	-0.00477754
	UKB-8K-1KGP	1247232	1247232	-0.0109316	0.0277272	-0.0180535
	UKB-8K-1KGP	1247557	1247557	-0.00619958	-0.00315705	-0.000176486
	UKB-8K-1KGP	1247609	1247609	-0.00482286	-0.00294253	-0.00187691
	UKB-8K-1KGP	1247941	1247941	-0.00362486	-0.00422502	-0.00265522
	UKB-8K-1KGP	1248458	1248458	-0.00204708	-0.00750857	-0.000272644
	UKB-8K-1KGP	1248702	1248702	-0.004423	-0.00552751	-0.000882461
	UKB-8K-1KGP	1248808	1248808	0.0185686	-0.00896086	-0.00564516
	UKB-8K-1KGP	1248983	1248983	-0.00730144	-0.00467506	6.37368e-05
	UKB-8K-1KGP	1249588	1249588	1.05809e-05	-0.00359778	-0.0037419
	UKB-8K-1KGP	1249634	1249634	-0.0004506	-0.00434901	-0.00237578
	UKB-8K-1KGP	1249660	1249660	-0.00274875	-0.00521873	-0.00212086
	UKB-8K-1KGP	1249876	1249876	-0.00291148	-0.00360724	-0.00162644
	UKB-8K-1KGP	1250028	1250028	-0.00128899	-0.00284012	-0.00203495
	UKB-8K-1KGP	1250333	1250333	-0.00427687	-0.00381496	-0.00209839
	UKB-8K-1KGP	1250654	1250654	-0.00501745	-0.00437417	0.00120851
	UKB-8K-1KGP	1250916	1250916	-0.00333801	-0.00457626	0.000894908
	UKB-8K-1KGP	1251090	1251090	-0.000896467	-0.00156788	-0.00293718
	UKB-8K-1KGP	1251559	1251559	-0.000564958	0.000248416	-0.00402027
	UKB-8K-1KGP	1251992	1251992	-0.00558535	-0.00885293	0.00245995
	UKB-8K-1KGP	1252068	1252068	-0.00394805	-0.00862257	0.000693841
	UKB-8K-1KGP	1252085	1252085	-0.00374127	-0.00118878	-0.00196795
	UKB-8K-1KGP	1252980	1252980	-0.00291201	-0.00258344	-0.00180317
	UKB-8K-1KGP	1253177	1253177	-0.00546583	-0.00237327	-0.00039279
	UKB-8K-1KGP	1253584	1253584	-0.00045187	-0.00246651	-0.00156646
	UKB-8K-1KGP	1253939	1253939	-0.00227222	-0.00277747	-0.0030597
	UKB-8K-1KGP	1254206	1254206	0.0142768	-0.00705714	-0.00418333
	UKB-8K-1KGP	1254798	1254798	-0.00290935	-0.00356614	-0.00134684
	UKB-8K-1KGP	1254815	1254815	-0.00209911	-0.00322915	-0.00139582
	UKB-8K-1KGP	1255047	1255047	-0.00152168	-0.00132271	-0.00245914
	UKB-8K-1KGP	1255082	1255082	0.000393197	-0.00506794	-0.00235002
	UKB-8K-1KGP	1255788	1255788	0.000594002	-0.00296032	-0.0016717
	UKB-8K-1KGP	1255895	1255895	-0.0060848	-0.00237008	-0.000720206
	UKB-8K-1KGP	1256023	1256023	-0.00142182	0.000209605	-0.00497885
	UKB-8K-1KGP	1256472	1256472	-0.00438482	-0.00581782	-0.00076153
	UKB-8K-1KGP	1257211	1257211	-0.00404694	-0.00657466	0.00100916
	UKB-8K-1KGP	1257245	1257245	-0.00547949	-0.0027092	-0.00184424
	UKB-8K-1KGP	1257330	1257330	-0.00445529	-0.00511129	-0.00146918
	UKB-8K-1KGP	1257388	1257388	-0.00217702	-0.00710418	0.000403584
	UKB-8K-1KGP	1258311	1258311	-0.000918993	-0.00331796	-0.00156184
	UKB-8K-1KGP	1259392	1259392	-0.00361649	-0.00228146	-0.00209532
	UKB-8K-1KGP	1259414	1259414	0.0046884	-0.00427833	-0.00407739
	UKB-8K-1KGP	1259486	1259486	-0.00454872	-0.00270132	-0.0013905
	UKB-8K-1KGP	1259512	1259512	-0.0041372	-0.00311742	-0.00258131
	UKB-8K-1KGP	1259783	1259783	-0.00370078	-0.00690092	0.00283394
	UKB-8K-1KGP	1259977	1259977	-0.00206064	-0.0016935	-0.00315973
	UKB-8K-1KGP	1260032	1260032	-0.00482693	-0.00740905	0.00107905
	UKB-8K-1KGP	1260177	1260177	-0.00183028	-0.00100937	-0.00281524
	UKB-8K-1KGP	1260449	1260449	-0.000736031	-0.0028035	-0.00155273
	UKB-8K-1KGP	1261001	1261001	-0.00180815	-0.00237398	-0.000636175
	UKB-8K-1KGP	1261034	1261034	-0.00550608	-0.00411349	-0.0016091
	UKB-8K-1KGP	1261147	1261147	-0.000554613	-0.00196735	-0.00196241
	UKB-8K-1KGP	1261638	1261638	-0.00583726	-0.00296908	-0.000959665
	UKB-8K-1KGP	1261680	1261680	-0.000795124	-0.00331262	-0.00204515
	UKB-8K-1KGP	1262098	1262098	-0.00472429	-0.00173681	-0.00210068
	UKB-8K-1KGP	1262119	1262119	-0.00572018	-0.00403476	0.000553963
	UKB-8K-1KGP	1262348	1262348	-0.00309963	-0.00126408	-0.00380992
	UKB-8K-1KGP	1263185	1263185	0.00213126	0.00178579	-0.00475697
	UKB-8K-1KGP	1263564	1263564	-0.0030222	-0.00474844	-0.00176068
	UKB-8K-1KGP	1264265	1264265	-0.00123431	-0.00435028	-0.00241326
	UKB-8K-1KGP	1264407	1264407	-0.00190424	-0.00247447	-0.00316975
	UKB-8K-1KGP	1264679	1264679	-0.00166926	-0.0042365	-0.00188225
	UKB-8K-1KGP	1264812	1264812	-0.00317704	-0.00430967	0.000235296
	UKB-8K-1KGP	1265040	1265040	-0.00208692	0.00317864	-0.0045328
	UKB-8K-1KGP	1265507	1265507	-0.00449855	-0.0030705	-0.00190197
	UKB-8K-1KGP	1265556	1265556	-0.00335349	-0.005819	-0.000560287
	UKB-8K-1KGP	1265884	1265884	-0.00112699	-0.00322506	-0.00429688
	UKB-8K-1KGP	1266006	1266006	-0.0025618	-0.00339041	-0.000814787
	UKB-8K-1KGP	1266413	1266413	-0.0083714	-0.0038586	-0.000251485
	UKB-8K-1KGP	1266526	1266526	-0.00396145	-0.00766307	0.00102585
	UKB-8K-1KGP	1266593	1266593	-0.00611297	-0.00679503	0.00017317
	UKB-8K-1KGP	1266829	1266829	-0.00388111	-0.00308354	-0.000947482
	UKB-8K-1KGP	1267118	1267118	-0.00660695	-0.00338444	-0.00181584
	UKB-8K-1KGP	1267333	1267333	-0.00608319	-0.00526116	0.00216315
	UKB-8K-1KGP	1267571	1267571	-0.00397442	-0.00217094	-0.00176011
	UKB-8K-1KGP	1267654	1267654	-0.000979344	-0.00203548	-0.00351883
	UKB-8K-1KGP	1267669	1267669	-0.00123179	-0.00529836	-0.00144837
	UKB-8K-1KGP	1267758	1267758	-0.00890924	-0.0025949	0.000315292
	UKB-8K-1KGP	1267789	1267789	-0.0036928	-0.00593961	-0.00161823
	UKB-8K-1KGP	1267904	1267904	-0.00492327	-0.00240132	-0.00119666
	UKB-8K-1KGP	1268342	1268342	-0.00288918	-0.00201101	-0.0035122
	UKB-8K-1KGP	1268639	1268639	-0.00319528	-0.000794085	-0.00409225
	UKB-8K-1KGP	1268686	1268686	-0.00359903	-0.00236572	-0.000314296
	UKB-8K-1KGP	1268877	1268877	-0.00476161	-0.00292632	-0.00108679
	UKB-8K-1KGP	1269267	1269267	-0.00256097	-0.00171593	-0.0012631
	UKB-8K-1KGP	1269290	1269290	-0.00382153	-0.00117354	-0.00275758
	UKB-8K-1KGP	1269776	1269776	-0.00347896	-0.0059177	-0.00191458
	UKB-8K-1KGP	1270037	1270037	-0.00178607	-0.00291621	-0.00310539
	UKB-8K-1KGP	1270342	1270342	-0.00364761	-0.00412738	-0.0024655
	UKB-8K-1KGP	1270378	1270378	0.00679027	-0.00534695	-0.00498367
	UKB-8K-1KGP	1270704	1270704	-0.00299704	-0.00252854	-0.00348922
	UKB-8K-1KGP	1270798	1270798	-0.0065453	-0.00400019	-2.63587e-05
	UKB-8K-1KGP	1271237	1271237	-0.0029379	-0.00428955	-0.00088031
	UKB-8K-1KGP	1271332	1271332	-0.00421726	-0.00440687	-0.00028817
	UKB-8K-1KGP	1271928	1271928	-0.00480175	-0.00122694	-0.00195119
	UKB-8K-1KGP	1272147	1272147	-0.00199658	-0.00549179	-0.00311152
	UKB-8K-1KGP	1273062	1273062	-0.000182299	-0.00431649	-0.00300332
	UKB-8K-1KGP	1273345	1273345	-0.00620736	-0.00305358	-2.07212e-05
	UKB-8K-1KGP	1273434	1273434	-0.00497679	-0.00311232	-4.33771e-05
	UKB-8K-1KGP	1273673	1273673	-0.004755	0.00139641	-0.00415973
	UKB-8K-1KGP	1273818	1273818	-0.00450351	-0.00258342	-0.00199334
	UKB-8K-1KGP	1274293	1274293	-0.00465525	-0.0031949	-0.00165516
	UKB-8K-1KGP	1275074	1275074	-0.000500414	-0.00359786	-0.000811607
	UKB-8K-1KGP	1275482	1275482	-0.0073345	-0.00374241	-0.000595995
	UKB-8K-1KGP	1275530	1275530	-0.00190772	0.000325319	-0.00494756
	UKB-8K-1KGP	1275559	1275559	-0.00167994	-0.00259212	-0.00232214
	UKB-8K-1KGP	1276024	1276024	0.000544488	-0.000426022	-0.00392046
	UKB-8K-1KGP	1276222	1276222	-0.00344565	-0.00626511	0.000158404
	UKB-8K-1KGP	1276341	1276341	-0.00267185	-0.0013574	-0.00364379
	UKB-8K-1KGP	1276547	1276547	-0.00356007	-0.00107186	-0.00196334
	UKB-8K-1KGP	1276550	1276550	-0.000482201	-0.000190525	-0.00257702
	UKB-8K-1KGP	1276713	1276713	-0.00170536	-0.00276184	-0.00335168
	UKB-8K-1KGP	1276801	1276801	-0.00331781	-0.00383709	-0.000558541
	UKB-8K-1KGP	1276842	1276842	-0.00307163	-0.00500291	-0.00250072
	UKB-8K-1KGP	1277030	1277030	-0.00563273	-0.00577629	-0.000808172
	UKB-8K-1KGP	1277955	1277955	-0.00380955	-0.00103458	-0.00188509
	UKB-8K-1KGP	1278000	1278000	-0.00160585	-0.00331676	-0.00232474
	UKB-8K-1KGP	1278048	1278048	-0.000654988	-0.000497571	-0.00494014
	UKB-8K-1KGP	1278505	1278505	-0.00548476	-0.00475812	-0.000402808
	UKB-8K-1KGP	1278835	1278835	-0.00454761	-0.00384028	-4.63012e-05
	UKB-8K-1KGP	1279432	1279432	-0.00436246	-0.00720694	-0.000967408
	UKB-8K-1KGP	1279534	1279534	-5.03104e-05	-0.00632107	-0.00129008
	UKB-8K-1KGP	1280180	1280180	-0.00491322	-0.0021757	-0.000830838
	UKB-8K-1KGP	1280202	1280202	-0.00502094	-0.00541865	-0.00161888
	UKB-8K-1KGP	1280616	1280616	-0.00337614	-0.00521196	-0.001327
	UKB-8K-1KGP	1280673	1280673	-0.00476361	-0.0032651	-0.00280689
	UKB-8K-1KGP	1280785	1280785	-0.00184486	-0.00526193	-0.000999935
	UKB-8K-1KGP	1281361	1281361	-0.00336486	-0.00931611	0.00275797
	UKB-8K-1KGP	1281476	1281476	-0.0057688	-0.00556463	0.00114659
	UKB-8K-1KGP	1281587	1281587	-0.00415482	-0.00639984	0.000910618
	UKB-8K-1KGP	1281963	1281963	-0.00630114	-0.00691149	0.00114743
	UKB-8K-1KGP	1282003	1282003	-0.00024878	-0.00322846	-0.00219559
	UKB-8K-1KGP	1282022	1282022	-0.00538899	-0.00129671	-0.00204177
	UKB-8K-1KGP	1282642	1282642	-0.00645349	-0.00453948	0.000472689
	UKB-8K-1KGP	1282775	1282775	-0.00105662	-0.00361021	0.00042363
	UKB-8K-1KGP	1282791	1282791	-0.00475884	-0.00548974	-0.000230621
	UKB-8K-1KGP	1283031	1283031	-0.00621806	-0.00329315	-0.00214063
	UKB-8K-1KGP	1283612	1283612	-0.00262844	-0.000523371	-0.00281956
	UKB-8K-1KGP	1283668	1283668	-0.00275569	-0.00601957	-0.00157046
	UKB-8K-1KGP	1283839	1283839	-0.00300781	-0.00283146	-0.000805261
	UKB-8K-1KGP	1283928	1283928	0.00645544	0.00666524	-0.0107176
	UKB-8K-1KGP	1284330	1284330	-0.00241826	-0.000786684	-0.00432732
	UKB-8K-1KGP	1284396	1284396	-0.00106083	-0.00316914	-1.4622e-05
	UKB-8K-1KGP	1284700	1284700	0.00198542	0.00366048	-0.0065028
	UKB-8K-1KGP	1285032	1285032	-0.00423909	-0.00455177	-0.000664938
	UKB-8K-1KGP	1285081	1285081	0.000958246	-0.00671923	-0.000383348
	UKB-8K-1KGP	1285331	1285331	-0.00162932	0.000598479	-0.00433918
	UKB-8K-1KGP	1286198	1286198	-0.00296021	-0.00428165	-0.00202255
	UKB-8K-1KGP	1286232	1286232	-0.00569524	-0.00148748	-0.0020637
	UKB-8K-1KGP	1286318	1286318	-0.00265695	-0.00146975	-0.00335078
	UKB-8K-1KGP	1287270	1287270	-0.00534643	0.00054983	-0.00261379
	UKB-8K-1KGP	1287500	1287500	-0.00287904	0.000957169	-0.00405824
	UKB-8K-1KGP	1287639	1287639	-0.00546215	-0.000593835	-0.00165171
	UKB-8K-1KGP	1288151	1288151	-0.00317232	-0.00482072	-0.00164272
	UKB-8K-1KGP	1289849	1289849	-0.0061609	-0.00463051	-0.000263691
	UKB-8K-1KGP	1290458	1290458	1.36002e-05	-0.00252875	-0.00464046
	UKB-8K-1KGP	1290702	1290702	-0.00367822	-0.00613886	0.000854815
	UKB-8K-1KGP	1290840	1290840	-0.00443	-0.00487915	0.000642676
	UKB-8K-1KGP	1290935	1290935	-0.00624582	-0.00375614	-3.98117e-05
	UKB-8K-1KGP	1291015	1291015	0.0018716	0.00136151	-0.00574884
	UKB-8K-1KGP	1291511	1291511	-0.00407335	-0.00389297	-0.00147098
	UKB-8K-1KGP	1291955	1291955	-0.00221208	-0.00203139	-0.0023587
	UKB-8K-1KGP	1292457	1292457	-0.00159168	2.12514e-05	-0.0036246
	UKB-8K-1KGP	1293295	1293295	0.000915871	-0.00204682	-0.00497084
	UKB-8K-1KGP	1293383	1293383	-0.00335608	-0.0059533	-0.00157661
	UKB-8K-1KGP	1293400	1293400	-0.00173796	-0.00350071	-0.00450807
	UKB-8K-1KGP	1293432	1293432	-0.0024631	-0.00450824	-0.00130005
	UKB-8K-1KGP	1293534	1293534	-0.00541119	-0.00592508	0.000773471
	UKB-8K-1KGP	1293705	1293705	-0.00186665	-0.00444103	-0.00196366
	UKB-8K-1KGP	1293804	1293804	-0.00532034	-0.00248425	-0.00245438
	UKB-8K-1KGP	1294055	1294055	-0.00473588	-0.00531075	-0.000673912
	UKB-8K-1KGP	1294182	1294182	-0.000358525	-0.000933975	-0.00252633
	UKB-8K-1KGP	1295028	1295028	-0.00381364	-0.00240758	-0.00396219
	UKB-8K-1KGP	1295083	1295083	-0.00150116	-0.00429317	-0.0019502
	UKB-8K-1KGP	1295143	1295143	-0.00221565	-0.0033601	-0.00296392
	UKB-8K-1KGP	1295166	1295166	-0.000889463	-0.00336349	-0.00313879
	UKB-8K-1KGP	1295514	1295514	-0.00228965	-0.00595095	5.4501e-05
	UKB-8K-1KGP	1295613	1295613	-0.004922	-0.00232412	-0.00197635
	UKB-8K-1KGP	1295824	1295824	0.00678027	-0.00429991	-0.0038305
	UKB-8K-1KGP	1295875	1295875	-0.00325946	-0.00390088	-0.00197942
	UKB-8K-1KGP	1296530	1296530	-0.00256494	-0.00512139	-0.00182715
	UKB-8K-1KGP	1296642	1296642	-0.00571215	-0.00273362	-0.00264355
	UKB-8K-1KGP	1297401	1297401	-0.00711911	-0.00575776	0.00254694
	UKB-8K-1KGP	1298052	1298052	-0.00264321	-0.0038429	-0.00193288
	UKB-8K-1KGP	1298330	1298330	-0.00291261	-0.00538301	0.000962985
	UKB-8K-1KGP	1298396	1298396	-0.0022209	-0.00382243	-0.00129889
	UKB-8K-1KGP	1298748	1298748	-0.00452045	-0.00558146	-0.0017558
	UKB-8K-1KGP	1299268	1299268	-0.00574081	-0.00499051	-0.0005767
	UKB-8K-1KGP	1299301	1299301	-0.00571861	-0.00293283	-0.00113789
	UKB-8K-1KGP	1299747	1299747	-0.00213259	-0.00411687	-0.00296149
	UKB-8K-1KGP	1299990	1299990	-0.00447254	-0.00542468	-0.00112368
	UKB-8K-1KGP	1300115	1300115	-0.00229031	-0.00304792	-0.00276681
	UKB-8K-1KGP	1300188	1300188	-0.00446851	-0.00529399	-0.000458685
	UKB-8K-1KGP	1300224	1300224	-0.00763861	-0.00784417	0.00225315
	UKB-8K-1KGP	1300316	1300316	-0.00488775	-0.00151983	-0.00129972
	UKB-8K-1KGP	1300844	1300844	-0.00417879	-0.00611425	-0.00110119
	UKB-8K-1KGP	1300940	1300940	-0.00318394	-0.00288405	-0.00296036
	UKB-8K-1KGP	1301116	1301116	-0.00150385	-0.00145183	-0.00389516
	UKB-8K-1KGP	1301343	1301343	0.000923908	-0.00265949	-0.00281245
	UKB-8K-1KGP	1301549	1301549	-0.00470791	-0.00664479	-0.000507638
	UKB-8K-1KGP	1301691	1301691	-0.00531933	-0.00227836	-0.0023615
	UKB-8K-1KGP	1301707	1301707	0.00346976	-0.00246622	-0.00553949
	UKB-8K-1KGP	1302381	1302381	-0.00326333	0.00129189	-0.00407914
	UKB-8K-1KGP	1302509	1302509	-0.00315408	-0.00297288	-0.00321237
	UKB-8K-1KGP	1302633	1302633	0.00246972	-0.00218161	-0.00279069
	UKB-8K-1KGP	1302730	1302730	-0.00271007	-0.000177113	-0.00319737
	UKB-8K-1KGP	1302759	1302759	-0.00153051	-0.00120247	-0.00213914
	UKB-8K-1KGP	1302928	1302928	-0.00318487	-0.00488419	-0.00129543
	UKB-8K-1KGP	1303074	1303074	-0.0026502	-0.00250988	-0.000737231
	UKB-8K-1KGP	1303112	1303112	-0.00117181	-0.00162744	-0.00256646
	UKB-8K-1KGP	1303308	1303308	-0.00307207	0.00627209	-0.0044262
	UKB-8K-1KGP	1303465	1303465	-0.00472574	-0.0038604	-0.00213026
	UKB-8K-1KGP	1303473	1303473	-0.0070955	-0.00252566	-7.17847e-06
	UKB-8K-1KGP	1303724	1303724	-0.00486466	-0.00634966	0.000814009
	UKB-8K-1KGP	1303813	1303813	-0.00728118	-0.000502999	0.00071282
	UKB-8K-1KGP	1303966	1303966	0.0001361	-0.00200557	-0.00285857
	UKB-8K-1KGP	1304250	1304250	0.000944808	-0.00321702	-0.00511794
	UKB-8K-1KGP	1304522	1304522	-0.00439933	-0.00256382	-0.00120117
	UKB-8K-1KGP	1304545	1304545	-0.000292313	-0.00591089	-0.000666495
	UKB-8K-1KGP	1304620	1304620	-0.00506481	-0.00411258	-0.000580164
	UKB-8K-1KGP	1304753	1304753	-0.0014938	-0.00319507	-0.00310904
	UKB-8K-1KGP	1305062	1305062	-0.0028733	-0.00703525	0.000396051
	UKB-8K-1KGP	1305510	1305510	-0.00375817	-0.00248512	-0.00187432
	UKB-8K-1KGP	1305673	1305673	-0.00618924	-0.00386961	0.000205557
	UKB-8K-1KGP	1305884	1305884	-0.00595076	-0.00646932	0.000836507
	UKB-8K-1KGP	1306021	1306021	-0.00310846	-0.00389424	-0.00176346
	UKB-8K-1KGP	1306501	1306501	0.00432358	0.0101888	-0.00756949
	UKB-8K-1KGP	1306534	1306534	-0.00407096	-0.00424413	-0.00258607
	UKB-8K-1KGP	1306593	1306593	0.000857221	-0.00328929	-0.00046602
	UKB-8K-1KGP	1306641	1306641	-0.00515957	-0.00668663	0.00104437
	UKB-8K-1KGP	1306952	1306952	-0.00139775	-0.00376864	-0.000950976
	UKB-8K-1KGP	1307278	1307278	-0.00116872	-0.00290251	-0.00239474
	UKB-8K-1KGP	1307430	1307430	-0.00439565	-0.00172596	-0.00286914
	UKB-8K-1KGP	1307441	1307441	0.00984854	0.00526156	-0.00931807
	UKB-8K-1KGP	1307669	1307669	-0.00372729	-0.00176129	-0.00306285
	UKB-8K-1KGP	1307838	1307838	-0.00120432	-0.00221478	-0.00213604
	UKB-8K-1KGP	1308107	1308107	-0.00282401	-0.00550885	-4.33195e-06
	UKB-8K-1KGP	1308627	1308627	-0.000935411	-0.00377349	-0.0012761
	UKB-8K-1KGP	1308922	1308922	-0.00245176	-0.00237986	-0.00223544
	UKB-8K-1KGP	1309245	1309245	-0.000869132	-0.00338952	-0.00286181
	UKB-8K-1KGP	1309267	1309267	-0.00408309	-0.0071166	0.000468848
	UKB-8K-1KGP	1309443	1309443	0.000509482	-0.00215946	-0.00301956
	UKB-8K-1KGP	1310333	1310333	-0.000787784	-0.00250557	-0.00324311
	UKB-8K-1KGP	1310553	1310553	-0.00350195	-0.00321695	-0.000750378
	UKB-8K-1KGP	1310681	1310681	-0.00248048	-0.003313	-0.00188681
	UKB-8K-1KGP	1310697	1310697	-0.000980838	-0.00173738	-0.00104019
	UKB-8K-1KGP	1310875	1310875	-0.00555927	-0.00509693	-9.70289e-05
	UKB-8K-1KGP	1310965	1310965	-0.00174805	-0.00401741	-0.00210354
	UKB-8K-1KGP	1310982	1310982	-0.00206861	-0.00154711	-0.0024879
	UKB-8K-1KGP	1311133	1311133	-0.00371252	-0.00114255	-0.00202062
	UKB-8K-1KGP	1311450	1311450	0.00387309	0.0216549	-0.0150788
	UKB-8K-1KGP	1311752	1311752	-0.00419572	-0.00355411	-0.00157726
	UKB-8K-1KGP	1311832	1311832	0.00143822	-0.00355147	-0.00383784
	UKB-8K-1KGP	1311905	1311905	-0.00523424	-0.0025816	-0.00216394
	UKB-8K-1KGP	1312033	1312033	-0.00438372	-0.0010181	-0.00175837
	UKB-8K-1KGP	1312208	1312208	-0.00441606	-0.00394634	-0.00136117
	UKB-8K-1KGP	1312271	1312271	-0.00488871	-0.00383901	0.000735691
	UKB-8K-1KGP	1313054	1313054	-0.00108374	-0.004452	-0.0034233
	UKB-8K-1KGP	1313238	1313238	-0.00460908	-0.00156405	-0.00377531
	UKB-8K-1KGP	1313316	1313316	-0.00273491	-0.00207293	-0.00220348
	UKB-8K-1KGP	1313412	1313412	-0.00913134	-0.00678998	0.00288622
	UKB-8K-1KGP	1313520	1313520	-0.00942092	-0.00545616	0.00219507
	UKB-8K-1KGP	1313872	1313872	-0.00276792	0.000522778	-0.00405859
	UKB-8K-1KGP	1313940	1313940	0.000287415	-0.00038812	-0.00483265
	UKB-8K-1KGP	1314301	1314301	-0.0044546	-0.00695103	-0.00036426
	UKB-8K-1KGP	1314695	1314695	0.000740429	-0.00186978	-0.00214797
	UKB-8K-1KGP	1314782	1314782	-0.00633103	-0.00161521	-0.00204531
	UKB-8K-1KGP	1314974	1314974	-0.00513054	-0.00318637	-0.000802751
	UKB-8K-1KGP	1315004	1315004	-0.00157718	-0.00323671	-0.00179678
	UKB-8K-1KGP	1315944	1315944	-0.00639627	-0.00408033	-0.00159799
	UKB-8K-1KGP	1316002	1316002	-0.00714582	-0.00674878	0.00308822
	UKB-8K-1KGP	1316113	1316113	-0.00399495	-0.00361227	-0.000807741
	UKB-8K-1KGP	1316197	1316197	-0.00213632	0.00131399	-0.00605568
	UKB-8K-1KGP	1316522	1316522	0.00374007	0.0185933	-0.0103732
	UKB-8K-1KGP	1316987	1316987	-0.00422226	0.0120182	-0.00740064
	UKB-8K-1KGP	1317127	1317127	-0.00513498	-0.00545569	-0.000722928
	UKB-8K-1KGP	1317504	1317504	-0.0102253	-0.00488663	0.000868247
	UKB-8K-1KGP	1317797	1317797	-0.00331841	-0.00517808	-0.000217064
	UKB-8K-1KGP	1318040	1318040	-0.00284176	-0.00042132	-0.00195059
	UKB-8K-1KGP	1318053	1318053	-0.00305016	-0.00167787	-0.00358375
	UKB-8K-1KGP	1318303	1318303	-0.00410079	-0.0038517	-0.00109064
	UKB-8K-1KGP	1318805	1318805	-0.00164003	-0.00469456	-0.00246322
	UKB-8K-1KGP	1318818	1318818	-0.0067849	-0.00758877	0.00243879
	UKB-8K-1KGP	1318932	1318932	-0.00331464	-0.00161804	-0.00165582
	UKB-8K-1KGP	1318976	1318976	-0.0010981	-0.00420391	-0.00109864
	UKB-8K-1KGP	1319182	1319182	-0.0015076	-0.00161469	-0.0021257
	UKB-8K-1KGP	1319735	1319735	-0.00543382	-0.0060296	0.000673619
	UKB-8K-1KGP	1319811	1319811	-0.00522548	0.000880412	-0.00197486
	UKB-8K-1KGP	1319959	1319959	-0.00372991	-0.0034943	-0.00215258
	UKB-8K-1KGP	1320018	1320018	-0.00315321	-0.0051692	-0.00021398
	UKB-8K-1KGP	1320066	1320066	0.00066099	-0.00222019	-0.0031175
	UKB-8K-1KGP	1320212	1320212	0.000272872	-0.00477332	-0.00175562
	UKB-8K-1KGP	1320989	1320989	-0.00638097	-0.00579547	0.00105415
	UKB-8K-1KGP	1321580	1321580	-0.00297541	-0.001285	-0.00261924
	UKB-8K-1KGP	1321827	1321827	-0.00454845	-0.00320292	-0.00260575
	UKB-8K-1KGP	1322087	1322087	-0.00504545	-0.00467403	-0.00211321
	UKB-8K-1KGP	1322213	1322213	-0.00176628	-0.0021684	-0.00334288
	UKB-8K-1KGP	1322408	1322408	-0.0023646	-0.00724517	-0.000223734
	UKB-8K-1KGP	1322440	1322440	-0.00111202	-0.00568316	-0.00224645
	UKB-8K-1KGP	1322930	1322930	-0.000262225	-0.00269232	-0.00290157
	UKB-8K-1KGP	1323374	1323374	-0.0068849	-0.00393718	0.000264644
	UKB-8K-1KGP	1324044	1324044	-0.00264404	-0.00327238	-0.000563225
	UKB-8K-1KGP	1324143	1324143	-0.00110678	-0.00466599	-0.00271295
	UKB-8K-1KGP	1324722	1324722	-0.00442647	-0.00264954	-0.000922127
	UKB-8K-1KGP	1325011	1325011	-0.00289191	-0.00244907	-0.00327497
	UKB-8K-1KGP	1325207	1325207	-0.00218103	-0.00273641	-0.00272179
	UKB-8K-1KGP	1325283	1325283	-0.0018662	-0.00204714	-0.00209308
	UKB-8K-1KGP	1325577	1325577	-0.00426259	-0.00584914	0.00130919
	UKB-8K-1KGP	1325920	1325920	-0.00286979	-0.00300108	-0.000240514
	UKB-8K-1KGP	1326046	1326046	-0.00164628	-0.0044193	-0.000655987
	UKB-8K-1KGP	1326451	1326451	-0.00538974	-0.00385744	-0.00155651
	UKB-8K-1KGP	1326504	1326504	-0.00589467	-0.0035483	0.00209584
	UKB-8K-1KGP	1326826	1326826	-0.000183478	-0.00406648	-0.00303096
	UKB-8K-1KGP	1327229	1327229	-0.00322016	-0.00494835	-0.00126922
	UKB-8K-1KGP	1327247	1327247	-0.00526151	-0.00150264	-0.00165283
	UKB-8K-1KGP	1327346	1327346	-0.00403269	-0.00177504	-0.00286246
	UKB-8K-1KGP	1327545	1327545	0.000389622	-0.00483782	-0.00264485
	UKB-8K-1KGP	1328097	1328097	-0.00244967	-0.00215175	-0.00139596
	UKB-8K-1KGP	1328518	1328518	-0.00174377	-0.00319956	-0.00359935
	UKB-8K-1KGP	1328793	1328793	-0.000229909	-0.00230792	-0.00325867
	UKB-8K-1KGP	1329542	1329542	-0.00367869	-0.00204535	-0.00213786
	UKB-8K-1KGP	1329720	1329720	-0.00444174	-0.0023977	-0.00024119
	UKB-8K-1KGP	1329975	1329975	-0.00783488	-0.00445166	0.00216062
	UKB-8K-1KGP	1330954	1330954	-0.00270315	-0.00204479	-0.00266604
	UKB-8K-1KGP	1331372	1331372	-0.00277515	-0.00621528	-0.00112933
	UKB-8K-1KGP	1331399	1331399	-0.00877308	-0.00573637	0.00220235
	UKB-8K-1KGP	1331865	1331865	-0.00711727	-0.00556503	-0.000501027
	UKB-8K-1KGP	1331938	1331938	-0.00347072	-0.00430942	-0.00106458
	UKB-8K-1KGP	1331991	1331991	-0.00014608	0.00445444	-0.00203839
	UKB-8K-1KGP	1332235	1332235	-0.00457874	-0.00388138	-0.00226749
	UKB-8K-1KGP	1332362	1332362	-0.00418269	-0.00503851	-0.000327114
	UKB-8K-1KGP	1332502	1332502	0.00812924	-0.00477035	-0.00454053
	UKB-8K-1KGP	1332943	1332943	0.00194492	-0.00219051	-0.00346726
	UKB-8K-1KGP	1333031	1333031	-0.00422126	-0.0014134	-0.00128996
	UKB-8K-1KGP	1333065	1333065	0.000749097	-0.0051465	-0.00114937
	UKB-8K-1KGP	1333134	1333134	-0.00367493	-0.00174572	-0.00309816
	UKB-8K-1KGP	1333284	1333284	-0.00299478	-0.00277075	-0.00232896
	UKB-8K-1KGP	1333445	1333445	-0.00600457	-0.00388449	-0.00217852
	UKB-8K-1KGP	1333458	1333458	-0.00115099	-0.00306191	-0.00183473
	UKB-8K-1KGP	1333702	1333702	-0.00545219	-0.00610495	-0.00126197
	UKB-8K-1KGP	1333723	1333723	-0.00149321	-0.00527085	-0.000443214
	UKB-8K-1KGP	1333796	1333796	-0.00901763	-0.00888121	0.00348452
	UKB-8K-1KGP	1333928	1333928	-0.00234968	-0.00460563	-0.00128144
	UKB-8K-1KGP	1334203	1334203	-0.0052162	-0.00615748	0.000289932
	UKB-8K-1KGP	1334315	1334315	-0.00700951	-0.0067087	0.000628759
	UKB-8K-1KGP	1334582	1334582	-0.00705608	-0.00276425	-0.00064377
	UKB-8K-1KGP	1334893	1334893	-0.00497599	-0.00476385	0.00177684
	UKB-8K-1KGP	1334921	1334921	-0.00449959	-0.00434947	0.00045851
	UKB-8K-1KGP	1335611	1335611	7.34782e-05	-0.00321726	-0.00388148
	UKB-8K-1KGP	1335810	1335810	0.00522665	-0.0032439	-0.00350335
	UKB-8K-1KGP	1336165	1336165	0.0079574	-0.00484526	-0.00233027
	UKB-8K-1KGP	1336276	1336276	-0.000687671	-0.0015233	-0.00221935
	UKB-8K-1KGP	1336297	1336297	-0.00017024	-0.00186509	-0.00352212
	UKB-8K-1KGP	1337135	1337135	-0.00529922	-0.0056143	-0.000391621
	UKB-8K-1KGP	1337249	1337249	-0.0014505	-0.00127017	-0.00327886
	UKB-8K-1KGP	1338061	1338061	-0.00422578	-0.0039496	-0.000196115
	UKB-8K-1KGP	1338459	1338459	-0.000795797	-0.00078185	-0.00193718
	UKB-8K-1KGP	1338916	1338916	-0.00605053	-0.00494097	-0.00172592
	UKB-8K-1KGP	1338982	1338982	-0.00140843	-0.00208957	-0.00145953
	UKB-8K-1KGP	1339125	1339125	-0.0031571	-0.00408675	-9.20979e-05
	UKB-8K-1KGP	1339132	1339132	-0.0041104	-0.00741335	0.000124487
	UKB-8K-1KGP	1339216	1339216	0.00780065	-0.00328791	-0.00533523
	UKB-8K-1KGP	1339265	1339265	0.00111359	-0.00675149	-0.00171999
	UKB-8K-1KGP	1339282	1339282	-0.00169712	-0.000735876	-0.00425598
	UKB-8K-1KGP	1339363	1339363	0.0131101	-0.00520121	-0.00672443
	UKB-8K-1KGP	1339499	1339499	-0.00155524	-0.0027833	-0.00406413
	UKB-8K-1KGP	1340386	1340386	-0.00241038	-0.00275678	-0.00150188
	UKB-8K-1KGP	1340450	1340450	0.00620248	-0.00617807	-0.00246279
	UKB-8K-1KGP	1340523	1340523	-0.00108685	-0.00152265	-0.00366
	UKB-8K-1KGP	1340530	1340530	-0.00453775	-0.0044205	0.000101141
	UKB-8K-1KGP	1340854	1340854	-0.00303077	-0.00507703	-0.000120973
	UKB-8K-1KGP	1341009	1341009	-0.000439051	-0.00192586	-0.00227929
	UKB-8K-1KGP	1342202	1342202	-0.00173496	-0.0049439	-0.000492358
	UKB-8K-1KGP	1342434	1342434	-0.00484729	-0.00189832	-0.00360539
	UKB-8K-1KGP	1342721	1342721	-0.00292985	-0.00504039	-0.00158564
	UKB-8K-1KGP	1343836	1343836	-0.00167811	-0.00528768	-0.00198961
	UKB-8K-1KGP	1343941	1343941	-0.000756342	-0.00505771	-0.00198247
	UKB-8K-1KGP	1344033	1344033	-0.00269884	-0.00435022	-0.00330571
	UKB-8K-1KGP	1344659	1344659	-0.00226578	-0.00111814	-0.0035653
	UKB-8K-1KGP	1345424	1345424	-0.000390987	0.0102582	-0.0077403
	UKB-8K-1KGP	1345548	1345548	-0.00304145	-0.00324033	-0.00291835
	UKB-8K-1KGP	1345695	1345695	0.000606967	-0.005348	-0.00124546
	UKB-8K-1KGP	1345798	1345798	-0.00472314	-0.00361951	-0.00200941
	UKB-8K-1KGP	1346458	1346458	-0.00332744	-0.00683314	0.00126481
	UKB-8K-1KGP	1346741	1346741	0.000348664	-0.00405162	-0.00190442
	UKB-8K-1KGP	1346935	1346935	-0.00351309	-0.00621947	-0.00265545
	UKB-8K-1KGP	1347209	1347209	-0.00410459	-0.000620943	-0.00126189
	UKB-8K-1KGP	1347584	1347584	-0.00751481	0.0138726	-0.00892872
	UKB-8K-1KGP	1347622	1347622	-0.000882393	0.00145329	-0.00332336
	UKB-8K-1KGP	1347636	1347636	-0.00358893	-0.00574575	0.000347621
	UKB-8K-1KGP	1348064	1348064	-0.00125326	0.0105504	-0.00763807
	UKB-8K-1KGP	1348088	1348088	-0.00471044	0.000340219	-0.00284448
	UKB-8K-1KGP	1348324	1348324	-0.00309388	-0.00347502	-0.00265155
	UKB-8K-1KGP	1348363	1348363	-0.00397146	-0.000128271	-0.00298806
	UKB-8K-1KGP	1348483	1348483	-0.00288393	-0.0023932	-0.00212729
	UKB-8K-1KGP	1348708	1348708	-0.00263934	-0.00446099	-0.00114799
	UKB-8K-1KGP	1350060	1350060	-0.0020443	-0.00238965	-0.00358721
	UKB-8K-1KGP	1350305	1350305	-0.00657949	-0.00436558	0.00126198
	UKB-8K-1KGP	1350392	1350392	-0.00339313	-0.00287123	-0.00258444
	UKB-8K-1KGP	1352135	1352135	-0.00356319	-0.0035846	-0.00296369
	UKB-8K-1KGP	1352782	1352782	-0.000616614	-0.00531857	-0.00267054
	UKB-8K-1KGP	1353091	1353091	-0.00600452	-0.00493078	-0.000407654
	UKB-8K-1KGP	1353222	1353222	-0.00844547	-0.00796572	0.00227557
	UKB-8K-1KGP	1353302	1353302	-0.000526809	-0.00408487	-0.00260727
	UKB-8K-1KGP	1353504	1353504	-0.00434889	-0.00633072	-0.00172131
	UKB-8K-1KGP	1353516	1353516	0.00182231	-0.000839108	-0.00453715
	UKB-8K-1KGP	1353573	1353573	-0.000239423	-0.00194367	-0.0026404
	UKB-8K-1KGP	1354082	1354082	-0.00112859	-0.0053429	-0.00163187
	UKB-8K-1KGP	1354205	1354205	-0.00120696	-0.00572578	-0.000730629
	UKB-8K-1KGP	1354467	1354467	-0.000187953	-0.000941506	-0.00449796
	UKB-8K-1KGP	1354563	1354563	-0.00136125	-0.00518286	-0.000952292
	UKB-8K-1KGP	1354702	1354702	-0.00136841	-0.00537735	-0.0016752
	UKB-8K-1KGP	1355148	1355148	-0.00710428	-0.00786162	0.00220659
	UKB-8K-1KGP	1355444	1355444	-0.00225598	-0.00301884	-0.000863434
	UKB-8K-1KGP	1355637	1355637	-0.00360204	-0.00431496	0.000430778
	UKB-8K-1KGP	1355714	1355714	-0.00472859	0.000859691	-0.00366612
	UKB-8K-1KGP	1356460	1356460	-0.00395908	-0.00657476	0.00188712
	UKB-8K-1KGP	1356805	1356805	-0.0032164	-0.0020516	-0.00208343
	UKB-8K-1KGP	1357170	1357170	-0.00210476	-0.0017128	-0.00148356
	UKB-8K-1KGP	1357283	1357283	0.00208275	-0.00165852	-0.00380224
	UKB-8K-1KGP	1357314	1357314	-0.00554069	-0.0048076	0.00070852
	UKB-8K-1KGP	1357395	1357395	-0.00196463	-0.0043444	-0.00310641
	UKB-8K-1KGP	1357450	1357450	-0.00324567	-0.00347118	-0.00136771
	UKB-8K-1KGP	1357577	1357577	-0.0031224	-0.00704153	0.000157263
	UKB-8K-1KGP	1358006	1358006	-0.00155707	-0.0054374	-0.000568642
	UKB-8K-1KGP	1358413	1358413	-0.000433697	-0.00111687	-0.00475556
	UKB-8K-1KGP	1358432	1358432	-0.00876641	-0.00902761	0.0031295
	UKB-8K-1KGP	1358481	1358481	-0.00232253	-0.00108249	-0.00303982
	UKB-8K-1KGP	1358641	1358641	-0.0044879	-0.00590677	0.000106218
	UKB-8K-1KGP	1359164	1359164	-0.00126766	-0.0017593	-0.00352287
	UKB-8K-1KGP	1359304	1359304	0.00327134	-0.00306944	-0.00522387
	UKB-8K-1KGP	1359406	1359406	-0.00193329	-0.00614769	-8.43823e-05
	UKB-8K-1KGP	1359433	1359433	-0.0042557	-0.00221207	-0.00113347
	UKB-8K-1KGP	1359645	1359645	-0.000179654	-0.0041612	-0.00234465
	UKB-8K-1KGP	1360171	1360171	-0.00278886	-0.00514026	-0.00201531
	UKB-8K-1KGP	1360582	1360582	-0.00576912	-0.00529908	-0.000130841
	UKB-8K-1KGP	1360700	1360700	-0.00761574	-0.0041299	0.00154625
	UKB-8K-1KGP	1360893	1360893	-0.00187212	-0.00471132	-0.00090399
	UKB-8K-1KGP	1361054	1361054	-0.00289269	-0.00155795	-0.00305445
	UKB-8K-1KGP	1361097	1361097	-0.00502804	-0.00304172	-0.000872454
	UKB-8K-1KGP	1361807	1361807	-0.00584131	-0.001609	-0.00258305
	UKB-8K-1KGP	1361835	1361835	-0.00535132	-0.0021778	-0.000510615
	UKB-8K-1KGP	1361872	1361872	-0.00399819	-0.00407206	-0.00109352
	UKB-8K-1KGP	1362567	1362567	0.0139593	-0.00955542	-0.00326398
	UKB-8K-1KGP	1363137	1363137	-0.00138718	-0.00275041	-0.00302959
	UKB-8K-1KGP	1363394	1363394	-0.00130815	-0.0032368	-0.00322818
	UKB-8K-1KGP	1363477	1363477	-0.00410842	-0.00686404	-0.000966467
	UKB-8K-1KGP	1363539	1363539	-0.0038793	-0.00189758	-0.00169882
	UKB-8K-1KGP	1363681	1363681	0.000357756	-0.00905772	-0.00195754
	UKB-8K-1KGP	1364027	1364027	-0.00123278	-0.00387517	-0.00108876
	UKB-8K-1KGP	1364180	1364180	-0.00357685	-0.000967952	-0.00332309
	UKB-8K-1KGP	1364884	1364884	-0.00283114	-0.00360148	-0.00131075
	UKB-8K-1KGP	1365253	1365253	-0.00258417	-0.00762091	0.00109766
	UKB-8K-1KGP	1365310	1365310	-0.00655065	-0.00557947	0.000859221
	UKB-8K-1KGP	1365847	1365847	-0.00252619	-0.000139809	-0.00318857
	UKB-8K-1KGP	1365850	1365850	0.000692694	-0.0019061	-0.00308266
	UKB-8K-1KGP	1367026	1367026	-0.00120728	-0.00332006	-0.00375501
	UKB-8K-1KGP	1367093	1367093	-0.000927396	-0.00414007	-0.00163157
	UKB-8K-1KGP	1367281	1367281	-0.000579063	-0.00222808	-0.00333151
	UKB-8K-1KGP	1368279	1368279	-0.00232742	-0.00692821	-0.000338833
	UKB-8K-1KGP	1368300	1368300	-0.00431985	-0.00365298	-0.00238938
	UKB-8K-1KGP	1369011	1369011	-0.000624983	-0.00457229	-0.00290802
	UKB-8K-1KGP	1369185	1369185	0.0101871	-0.00359531	-0.00679392
	UKB-8K-1KGP	1369299	1369299	-0.00358556	-0.00304039	-0.00189314
	UKB-8K-1KGP	1369498	1369498	-0.00490249	-0.00407423	-0.000298312
	UKB-8K-1KGP	1369937	1369937	0.00144625	-0.00403694	-0.00195379
	UKB-8K-1KGP	1370082	1370082	-0.00205629	-0.00316106	-0.00255351
	UKB-8K-1KGP	1370187	1370187	-0.00343534	-0.00947541	0.00275202
	UKB-8K-1KGP	1370972	1370972	-0.00187711	-0.0055987	-0.000714119
	UKB-8K-1KGP	1371338	1371338	-0.00703775	-0.00596203	0.00139938
	UKB-8K-1KGP	1371499	1371499	-0.000451536	-0.00139268	-0.00230791
	UKB-8K-1KGP	1371605	1371605	-0.00146656	-0.00241486	-0.00306978
	UKB-8K-1KGP	1371620	1371620	0.000400777	-0.00169114	-0.00348409
	UKB-8K-1KGP	1371651	1371651	-0.00425372	-0.00431333	-0.00105766
	UKB-8K-1KGP	1372406	1372406	-0.00402175	0.00124188	-0.00439242
	UKB-8K-1KGP	1372412	1372412	0.00598097	-0.00596181	-0.00248823
	UKB-8K-1KGP	1372844	1372844	-0.00202821	-0.00334409	-0.00162394
	UKB-8K-1KGP	1373021	1373021	-0.000712821	-0.00555888	-0.000818502
	UKB-8K-1KGP	1373253	1373253	-0.00203883	-0.00536125	-0.00123859
	UKB-8K-1KGP	1373335	1373335	0.000483866	-0.00548279	-0.0023713
	UKB-8K-1KGP	1373399	1373399	-0.000614709	-0.00408732	-0.00315047
	UKB-8K-1KGP	1373555	1373555	-0.00218351	-0.00118159	-0.0028155
	UKB-8K-1KGP	1373737	1373737	-0.000784499	-0.00292517	-0.00215485
	UKB-8K-1KGP	1374019	1374019	-0.00379073	-0.00220006	-0.00281504
	UKB-8K-1KGP	1374116	1374116	0.000180498	-0.0032561	-0.00262876
	UKB-8K-1KGP	1374343	1374343	-0.00179757	0.000540066	-0.00465246
	UKB-8K-1KGP	1374707	1374707	0.0189911	-0.00689163	-0.00840644
	UKB-8K-1KGP	1374728	1374728	0.000698526	-0.0013811	-0.00301595
	UKB-8K-1KGP	1375035	1375035	-0.00502297	-0.00395397	-0.00240564
	UKB-8K-1KGP	1375056	1375056	0.0025367	-0.00223998	-0.00344644
	UKB-8K-1KGP	1375293	1375293	-0.00526003	-0.0059487	-0.000459742
	UKB-8K-1KGP	1375464	1375464	-0.00317692	-0.000496328	-0.00320585
	UKB-8K-1KGP	1375586	1375586	-0.00223221	-0.00489256	-0.00120469
	UKB-8K-1KGP	1375863	1375863	-0.00288547	-0.0027429	-0.00171473
	UKB-8K-1KGP	1376011	1376011	-0.00408241	-0.00624257	-6.68226e-05
	UKB-8K-1KGP	1376429	1376429	-0.00120698	-0.00433119	-0.0032359
	UKB-8K-1KGP	1376746	1376746	-0.00280051	-0.00391649	-0.0010359
	UKB-8K-1KGP	1377027	1377027	-0.00722395	-0.0061433	0.000896648
	UKB-8K-1KGP	1377345	1377345	-0.00378425	-0.00318179	-0.00354457
	UKB-8K-1KGP	1377426	1377426	-0.0043142	-0.00395082	0.00049316
	UKB-8K-1KGP	1377749	1377749	0.00113891	-0.00419934	-0.00242046
	UKB-8K-1KGP	1377851	1377851	-0.00412156	-0.00177259	-0.00251485
	UKB-8K-1KGP	1377997	1377997	-0.00217219	-0.00368821	-0.00405227
	UKB-8K-1KGP	1378550	1378550	-0.00288201	-0.00539848	-0.00183614
	UKB-8K-1KGP	1378887	1378887	0.00414222	-0.00806518	-0.00139376
	UKB-8K-1KGP	1378957	1378957	0.00311661	-0.00561436	-0.00188017
	UKB-8K-1KGP	1379020	1379020	-0.00459998	-0.00250433	-0.00116462
	UKB-8K-1KGP	1379452	1379452	-0.00197766	-0.00404079	-0.00297428
	UKB-8K-1KGP	1380111	1380111	-0.00366228	-0.000900683	-0.00310676
	UKB-8K-1KGP	1380938	1380938	0.016661	-0.0103412	-0.00492902
	UKB-8K-1KGP	1381249	1381249	-0.00650032	-0.00237195	-0.00149689
	UKB-8K-1KGP	1381576	1381576	-0.00371888	-0.00634004	0.000232333
	UKB-8K-1KGP	1381639	1381639	-0.00339043	-0.00476464	-0.000938614
	UKB-8K-1KGP	1381830	1381830	-0.00178127	-0.00498551	-0.00197272
	UKB-8K-1KGP	1382083	1382083	-0.000779307	-0.00379418	-0.00214978
	UKB-8K-1KGP	1382321	1382321	-0.000128411	-0.00312847	-0.00423388
	UKB-8K-1KGP	1382333	1382333	-0.00286938	-0.00300469	-0.000506872
	UKB-8K-1KGP	1382586	1382586	-0.00191744	-0.00206624	-0.00198087
	UKB-8K-1KGP	1382767	1382767	-0.00957347	-0.00420571	-8.4049e-05
	UKB-8K-1KGP	1382875	1382875	-0.0032809	-0.00379223	-0.00369372
	UKB-8K-1KGP	1382891	1382891	-0.00287788	-0.000471905	-0.00385511
	UKB-8K-1KGP	1383002	1383002	-0.00567346	-0.00380867	-0.000862327
	UKB-8K-1KGP	1383176	1383176	-0.00209725	-0.00056995	-0.0046043
	UKB-8K-1KGP	1383273	1383273	-0.00108927	-0.00127968	-0.00277062
	UKB-8K-1KGP	1383352	1383352	-0.00245162	-0.00632154	-0.000500308
	UKB-8K-1KGP	1383511	1383511	-0.00170274	-0.00168421	-0.00229733
	UKB-8K-1KGP	1383714	1383714	-0.00399154	-0.0041277	-0.00101724
	UKB-8K-1KGP	1383762	1383762	-0.00265781	-0.00204961	-0.00139871
	UKB-8K-1KGP	1383919	1383919	-0.000279866	-0.0057812	-0.000442547
	UKB-8K-1KGP	1384106	1384106	-0.00665541	-0.00219329	-0.0019632
	UKB-8K-1KGP	1384825	1384825	-0.00559329	-0.00308238	0.000214779
	UKB-8K-1KGP	1384869	1384869	-0.000456404	-0.00353752	-0.00346112
	UKB-8K-1KGP	1384905	1384905	-0.003829	-0.0032761	-0.000430286
	UKB-8K-1KGP	1385878	1385878	-0.0058708	-0.00464872	-0.000718827
	UKB-8K-1KGP	1386130	1386130	-0.00562913	-0.00239274	-0.00144774
	UKB-8K-1KGP	1386470	1386470	-0.000463895	-0.00503027	-0.00085901
	UKB-8K-1KGP	1386986	1386986	-0.00573792	-0.00531481	-0.000232121
	UKB-8K-1KGP	1387490	1387490	-0.002848	-0.00323049	-0.00456557
	UKB-8K-1KGP	1388213	1388213	-0.00249009	-0.00596286	-0.000258247
	UKB-8K-1KGP	1388915	1388915	-0.00183045	-0.00152948	-0.00411094
	UKB-8K-1KGP	1389014	1389014	-0.00293654	-0.00355178	-0.00168025
	UKB-8K-1KGP	1389146	1389146	-6.82359e-05	-0.0013263	-0.00426434
	UKB-8K-1KGP	1389264	1389264	-0.00148553	-0.00244956	-0.0014901
	UKB-8K-1KGP	1389647	1389647	-0.00663167	-0.00635209	0.000797418
	UKB-8K-1KGP	1389673	1389673	-0.00201952	-0.00498431	-0.00186921
	UKB-8K-1KGP	1389843	1389843	-0.00228557	-0.00277526	-0.00372847
	UKB-8K-1KGP	1389981	1389981	-0.00276414	-0.00218865	-0.00349303
	UKB-8K-1KGP	1390023	1390023	-0.00585745	-0.00290572	0.000257605
	UKB-8K-1KGP	1390181	1390181	-0.00706339	-0.00686855	0.00261498
	UKB-8K-1KGP	1390298	1390298	0.000259732	-0.00403995	-0.00394827
	UKB-8K-1KGP	1390692	1390692	-0.00230172	-0.00479253	-0.00172403
	UKB-8K-1KGP	1390868	1390868	9.40867e-05	-0.00562794	-0.00149817
	UKB-8K-1KGP	1391071	1391071	-9.93859e-05	-0.00332587	-0.00327316
	UKB-8K-1KGP	1391264	1391264	0.00327866	0.00276569	-0.00622134
	UKB-8K-1KGP	1391851	1391851	-0.000499088	-0.00217718	-0.00238169
	UKB-8K-1KGP	1391969	1391969	-0.00100468	-0.00444477	-0.00206723
	UKB-8K-1KGP	1392531	1392531	-0.00418456	-0.00398105	-0.00200646
	UKB-8K-1KGP	1392700	1392700	-0.00636351	-0.00252589	-0.00272254
	UKB-8K-1KGP	1393773	1393773	-0.00442462	-0.00335399	-0.0012744
	UKB-8K-1KGP	1394054	1394054	-0.00377339	-0.00236324	-0.000934225
	UKB-8K-1KGP	1395225	1395225	-0.00506731	-0.00201298	-0.000939289
	UKB-8K-1KGP	1395772	1395772	-0.00644753	-0.00648453	0.00132219
	UKB-8K-1KGP	1395930	1395930	-0.00491516	-0.00734367	0.000368098
	UKB-8K-1KGP	1396143	1396143	-0.00833197	-0.00315423	0.00120748
	UKB-8K-1KGP	1396306	1396306	-0.00370963	-0.00328719	-0.00117375
	UKB-8K-1KGP	1396333	1396333	-0.00116871	-0.000228408	-0.00325024
	UKB-8K-1KGP	1396464	1396464	-0.00217536	-0.00204935	-0.00362444
	UKB-8K-1KGP	1396654	1396654	-0.00227412	-0.00647056	-0.000370262
	UKB-8K-1KGP	1396947	1396947	-0.00435057	-0.00115723	-0.00290428
	UKB-8K-1KGP	1397136	1397136	0.00156494	-0.00241657	-0.00370618
	UKB-8K-1KGP	1397189	1397189	-0.000590375	-0.00366687	-0.00311429
	UKB-8K-1KGP	1397865	1397865	-0.00227307	0.00757451	-0.0047827
	UKB-8K-1KGP	1398660	1398660	-0.000856791	0.00888614	-0.0064108
	UKB-8K-1KGP	1399348	1399348	2.82387e-05	-0.00377086	-0.00274312
	UKB-8K-1KGP	1399458	1399458	-0.00672561	-0.00563186	0.00158571
	UKB-8K-1KGP	1399490	1399490	0.0024453	-0.00291206	-0.00455328
	UKB-8K-1KGP	1399538	1399538	-0.00426858	-0.00357896	-0.0022724
	UKB-8K-1KGP	1399764	1399764	-0.00621964	-0.00420557	-0.00155815
	UKB-8K-1KGP	1399961	1399961	-0.00279058	-0.00332572	-0.00320278
	UKB-8K-1KGP	1400328	1400328	-0.00623014	-1.99167e-05	-0.00338711
	UKB-8K-1KGP	1400344	1400344	-0.000607301	0.00206654	-0.00425846
	UKB-8K-1KGP	1400356	1400356	-0.0112127	-0.00807713	0.00157168
	UKB-8K-1KGP	1400399	1400399	-0.000815567	-0.00182961	-0.00337814
	UKB-8K-1KGP	1400831	1400831	-0.00461607	-0.00364368	-0.000557906
	UKB-8K-1KGP	1401206	1401206	-0.00992171	-0.00430314	0.0019651
	UKB-8K-1KGP	1401257	1401257	-0.00415265	-0.00421709	-0.000746401
	UKB-8K-1KGP	1401554	1401554	-0.00338803	-0.000495381	-0.00257175
	UKB-8K-1KGP	1402459	1402459	-0.000668159	-0.00458888	-0.00247066
	UKB-8K-1KGP	1402613	1402613	-0.00367629	-0.000431834	-0.00228464
	UKB-8K-1KGP	1402654	1402654	-0.00247874	-0.00253624	-0.00260191
	UKB-8K-1KGP	1402676	1402676	-0.0035975	-0.00237598	-0.00230104
	UKB-8K-1KGP	1403250	1403250	-0.00501531	-0.00781152	0.00183733
	UKB-8K-1KGP	1403428	1403428	-0.00420793	-0.00182904	-0.00197113
	UKB-8K-1KGP	1403894	1403894	-0.00211429	-0.000912333	-0.00233554
	UKB-8K-1KGP	1404157	1404157	-0.00357925	-0.00147653	-0.00357741
	UKB-8K-1KGP	1404371	1404371	-0.00696392	-0.00217038	0.000180844
	UKB-8K-1KGP	1404416	1404416	-0.00187584	-0.00652061	-0.000995781
	UKB-8K-1KGP	1404498	1404498	0.0103152	0.0139163	-0.0121129
	UKB-8K-1KGP	1404832	1404832	-0.00273613	-0.00162342	-0.0011203
	UKB-8K-1KGP	1405063	1405063	-0.00776596	-0.00734937	0.00362087
	UKB-8K-1KGP	1405127	1405127	-0.00415006	-0.00851795	0.00179146
	UKB-8K-1KGP	1405289	1405289	-0.00644275	-0.00343049	-0.0012796
	UKB-8K-1KGP	1405451	1405451	-0.000936129	-0.00191782	-0.00477262
	UKB-8K-1KGP	1405985	1405985	0.00780309	-0.00599463	-0.00214417
	UKB-8K-1KGP	1406406	1406406	-0.00379939	-0.00445832	-0.000904344
	UKB-8K-1KGP	1406760	1406760	-0.00575965	-0.000263305	-0.00159567
	UKB-8K-1KGP	1406844	1406844	-0.00213059	-0.00134088	-0.00332576
	UKB-8K-1KGP	1406971	1406971	-0.00178729	-0.00251348	-0.00298746
	UKB-8K-1KGP	1407004	1407004	-0.00121054	-0.00493314	-0.00210253
	UKB-8K-1KGP	1407251	1407251	-0.000943214	-0.00205853	-0.00247653
	UKB-8K-1KGP	1407376	1407376	0.000236614	-0.00165282	-0.00432539
	UKB-8K-1KGP	1407702	1407702	-0.000266924	-0.00293422	-0.00231081
	UKB-8K-1KGP	1407808	1407808	-0.00287307	-0.00439203	-0.00166422
	UKB-8K-1KGP	1407853	1407853	-0.00356858	-0.00489091	-0.000672591
	UKB-8K-1KGP	1407895	1407895	-0.000271149	-0.00376303	-0.00277574
	UKB-8K-1KGP	1407956	1407956	-0.00571593	-0.00555729	0.000442703
	UKB-8K-1KGP	1408019	1408019	0.00046143	-0.00313735	-0.00224039
	UKB-8K-1KGP	1408093	1408093	-0.00385521	-0.00625278	-0.00197459
	UKB-8K-1KGP	1408439	1408439	-0.00280123	-0.00439786	-0.00179824
	UKB-8K-1KGP	1408557	1408557	-0.00301069	-0.00239509	-0.00188557
	UKB-8K-1KGP	1408783	1408783	-0.000840752	-0.00700426	-0.000514937
	UKB-8K-1KGP	1408822	1408822	-0.00579464	-0.00375421	-0.000671464
	UKB-8K-1KGP	1408930	1408930	-0.00107725	-0.00209642	-0.00321848
	UKB-8K-1KGP	1409027	1409027	-0.00526507	-0.00392023	-0.000690069
	UKB-8K-1KGP	1409039	1409039	-5.13881e-05	-0.00257891	-0.00347403
	UKB-8K-1KGP	1409264	1409264	-0.00272896	-0.00158576	-0.00261018
	UKB-8K-1KGP	1409401	1409401	-0.00484471	-0.00325372	-0.000674647
	UKB-8K-1KGP	1409528	1409528	-0.00306151	-0.00650692	9.64464e-05
	UKB-8K-1KGP	1410047	1410047	-0.00449691	-0.00506728	-0.00123809
	UKB-8K-1KGP	1410369	1410369	-0.00311318	-0.00408832	-0.00334623
	UKB-8K-1KGP	1410944	1410944	0.0139259	-0.00682917	-0.00589401
	UKB-8K-1KGP	1411250	1411250	-0.00283182	-0.00835303	1.11724e-05
	UKB-8K-1KGP	1412196	1412196	-0.00544184	-0.000964796	-0.000639266
	UKB-8K-1KGP	1412543	1412543	-0.00436489	-0.00250314	-0.00174297
	UKB-8K-1KGP	1412986	1412986	-0.00591001	-0.00550799	0.000652693
	UKB-8K-1KGP	1413012	1413012	0.0181978	-0.00752668	-0.00653836
	UKB-8K-1KGP	1413122	1413122	-0.00254942	-0.0012363	-0.00290703
	UKB-8K-1KGP	1413454	1413454	-0.00460736	2.35888e-05	-0.003036
	UKB-8K-1KGP	1413623	1413623	-0.00298881	-0.00624002	-0.00192685
	UKB-8K-1KGP	1413630	1413630	-0.00124482	-0.00236622	-0.00311295
	UKB-8K-1KGP	1413718	1413718	-0.00539998	-0.00425248	-0.00165376
	UKB-8K-1KGP	1414042	1414042	-0.00333715	-0.000295003	-0.00382819
	UKB-8K-1KGP	1414276	1414276	0.0102179	0.00854994	-0.00774436
	UKB-8K-1KGP	1414318	1414318	-0.000868648	-0.00230919	-0.00299111
	UKB-8K-1KGP	1414663	1414663	-0.00454536	-0.00618053	1.74847e-05
	UKB-8K-1KGP	1414822	1414822	-0.00380805	-0.00278256	-0.00141163
	UKB-8K-1KGP	1415083	1415083	-0.000260712	-0.00216428	-0.00347569
	UKB-8K-1KGP	1415120	1415120	-0.00455999	-0.00400356	-0.000994524
	UKB-8K-1KGP	1415151	1415151	-0.00555877	-0.00328215	-0.000223908
	UKB-8K-1KGP	1415287	1415287	-0.00309715	0.000148863	-0.00363131
	UKB-8K-1KGP	1415368	1415368	-0.00258722	-0.000973344	-0.00172954
	UKB-8K-1KGP	1415852	1415852	0.00194761	0.0271885	-0.0128653
	UKB-8K-1KGP	1415998	1415998	0.00752675	-0.00518245	-0.00550257
	UKB-8K-1KGP	1416272	1416272	-0.00327717	-0.00255529	-0.00284037
	UKB-8K-1KGP	1416780	1416780	-0.000529299	0.00151493	-0.00410535
	UKB-8K-1KGP	1416832	1416832	-0.00383964	-0.00268269	-0.00200079
	UKB-8K-1KGP	1416984	1416984	-0.00379758	-0.00299011	-0.00330066
	UKB-8K-1KGP	1417086	1417086	-0.00535222	-0.0035043	-0.00135981
	UKB-8K-1KGP	1417124	1417124	-0.00278597	-0.00170326	-0.00243394
	UKB-8K-1KGP	1417455	1417455	0.00072986	-0.00500437	-0.00206131
	UKB-8K-1KGP	1417770	1417770	-0.00112267	-0.0054313	-0.000822785
	UKB-8K-1KGP	1417805	1417805	-0.00385427	-0.00443585	-0.00202158
	UKB-8K-1KGP	1418267	1418267	-0.0044795	-0.00187802	-0.000594976
	UKB-8K-1KGP	1418377	1418377	-0.00442634	-0.0038035	-0.0011403
	UKB-8K-1KGP	1418635	1418635	-0.0066658	-0.00719444	0.00188904
	UKB-8K-1KGP	1419662	1419662	-0.00254753	-0.00189003	-0.00226241
	UKB-8K-1KGP	1419830	1419830	-0.00645765	-0.00885726	0.00158575
	UKB-8K-1KGP	1420213	1420213	-0.00261973	-0.00402956	-0.00356394
	UKB-8K-1KGP	1420248	1420248	-0.00162999	-0.00312217	-0.00321027
	UKB-8K-1KGP	1420320	1420320	-0.00590216	-0.00400619	-0.00162386
	UKB-8K-1KGP	1420440	1420440	-0.0010197	-0.00286086	-0.00158949
	UKB-8K-1KGP	1420646	1420646	-0.00512758	-0.00774262	0.00382137
	UKB-8K-1KGP	1420845	1420845	0.00215338	-0.00478096	-0.0046006
	UKB-8K-1KGP	1421179	1421179	-0.00563686	-0.00280515	-0.0017795
	UKB-8K-1KGP	1421349	1421349	-0.00399339	-0.0019377	-0.00100121
	UKB-8K-1KGP	1421648	1421648	0.00014747	-0.00510532	-0.000789499
	UKB-8K-1KGP	1422128	1422128	-0.00868162	-0.00738063	0.00253855
	UKB-8K-1KGP	1422417	1422417	-0.003485	-0.00505649	-0.00210616
	UKB-8K-1KGP	1422491	1422491	-0.0018107	-0.000519732	-0.00350517
	UKB-8K-1KGP	1423203	1423203	-0.000479382	-0.0018668	-0.00368412
	UKB-8K-1KGP	1423484	1423484	-0.00387556	-0.0015915	-0.00082979
	UKB-8K-1KGP	1423504	1423504	-0.00565802	-0.00277505	-0.00141412
	UKB-8K-1KGP	1423628	1423628	-0.000293523	-0.0015091	-0.00333344
	UKB-8K-1KGP	1423921	1423921	-0.000702045	-0.00409848	-0.00150681
	UKB-8K-1KGP	1424741	1424741	-0.00407305	-0.00444961	-0.000545062
	UKB-8K-1KGP	1424827	1424827	-0.00315577	-0.00573236	0.000355925
	UKB-8K-1KGP	1425444	1425444	-0.00551331	-0.00615164	0.00159272
	UKB-8K-1KGP	1425461	1425461	-0.00229572	-0.00354032	-0.00224363
	UKB-8K-1KGP	1425522	1425522	-0.000633807	-0.00391056	-0.00365668
	UKB-8K-1KGP	1425620	1425620	-0.00258428	-0.003903	-0.0032436
	UKB-8K-1KGP	1425786	1425786	0.00245855	-0.00220494	-0.0027896
	UKB-8K-1KGP	1425795	1425795	-0.00294033	-0.000828122	-0.00295286
	UKB-8K-1KGP	1426673	1426673	-0.00175266	-0.00529964	-9.76336e-05
	UKB-8K-1KGP	1426698	1426698	-0.00364603	-0.00225654	-0.00315451
	UKB-8K-1KGP	1426820	1426820	-0.00838834	0.0274973	-0.0190363
	UKB-8K-1KGP	1426843	1426843	-0.00616758	-0.00298518	0.000458429
	UKB-8K-1KGP	1427011	1427011	-0.00370096	-0.00816435	0.00109759
	UKB-8K-1KGP	1427678	1427678	-0.000905207	-0.00168037	-0.00262647
	UKB-8K-1KGP	1427775	1427775	-0.00328078	-0.00632821	0.00124294
	UKB-8K-1KGP	1428469	1428469	-0.00450098	-0.00101622	-0.00205245
	UKB-8K-1KGP	1428659	1428659	-0.00337073	-0.00257538	-0.00104367
	UKB-8K-1KGP	1428696	1428696	0.00080376	-0.000608544	-0.00482806
	UKB-8K-1KGP	1428831	1428831	-0.00588887	-0.00749624	0.00109528
	UKB-8K-1KGP	1429025	1429025	-0.00584236	-0.00466301	-0.000232316
	UKB-8K-1KGP	1429076	1429076	-0.00462942	-0.00270621	-0.00103054
	UKB-8K-1KGP	1429238	1429238	-0.00537095	-0.00369463	-0.00154751
	UKB-8K-1KGP	1429382	1429382	-0.0030789	-0.00686049	0.00213263
	UKB-8K-1KGP	1429883	1429883	-0.00549173	-0.00399337	-0.00130079
	UKB-8K-1KGP	1430153	1430153	-0.00186646	-0.00407124	-0.00286745
	UKB-8K-1KGP	1430211	1430211	-0.00405793	-0.00304356	-0.00105237
	UKB-8K-1KGP	1430842	1430842	-0.00336291	-0.00748257	0.000320541
	UKB-8K-1KGP	1430957	1430957	-0.00806812	-0.00515093	0.0024548
	UKB-8K-1KGP	1431238	1431238	-0.00112982	-0.00370026	-0.00296934
	UKB-8K-1KGP	1431611	1431611	-0.0038028	-0.00496085	-0.00227983
	UKB-8K-1KGP	1431856	1431856	-0.00456293	-0.00366051	-0.0014469
	UKB-8K-1KGP	1431995	1431995	-5.24943e-05	-0.00310733	-0.0039047
	UKB-8K-1KGP	1432169	1432169	-0.00246444	-0.00516221	-0.000121656
	UKB-8K-1KGP	1432444	1432444	-0.00699051	-0.00242952	0.000188319
	UKB-8K-1KGP	1433514	1433514	-0.00431363	-0.00110627	-0.00261547
	UKB-8K-1KGP	1434163	1434163	-0.00454817	-0.00496931	0.00146729
	UKB-8K-1KGP	1434303	1434303	-0.00320436	-0.00535208	-0.000352533
	UKB-8K-1KGP	1434698	1434698	-0.00100395	-0.00307921	-0.00347317
	UKB-8K-1KGP	1434892	1434892	-0.000694723	-0.00381315	-0.00244303
	UKB-8K-1KGP	1434976	1434976	-0.000440214	-0.0068469	-0.00146017
	UKB-8K-1KGP	1435286	1435286	-0.00364126	-0.0063853	-0.000590438
	UKB-8K-1KGP	1435696	1435696	-0.00844654	-0.0051387	0.001329
	UKB-8K-1KGP	1435882	1435882	-0.00328365	-0.00576891	-0.000974552
	UKB-8K-1KGP	1436066	1436066	-0.0017333	-0.0016117	-0.00390568
	UKB-8K-1KGP	1436156	1436156	-0.00387109	-0.00321895	-0.000909006
	UKB-8K-1KGP	1436355	1436355	-0.00373428	-0.00535552	0.000583346
	UKB-8K-1KGP	1436608	1436608	-0.00581219	-0.00539397	0.00038578
	UKB-8K-1KGP	1437408	1437408	-0.00317086	-0.00554813	-0.00175455
	UKB-8K-1KGP	1437638	1437638	-0.00359409	-0.00232776	-0.00267001
	UKB-8K-1KGP	1438313	1438313	-0.000446811	-0.00581901	-0.000515645
	UKB-8K-1KGP	1438840	1438840	-0.00360395	-0.00557779	-0.00220016
	UKB-8K-1KGP	1438972	1438972	-0.00184731	-0.00300918	-0.00264299
	UKB-8K-1KGP	1438983	1438983	-0.00506204	-0.00170523	-0.00340042
	UKB-8K-1KGP	1439036	1439036	0.00417078	-0.00446402	-0.00151653
	UKB-8K-1KGP	1439207	1439207	-0.00282078	-0.00396216	-0.00205688
	UKB-8K-1KGP	1439482	1439482	-0.0069009	-0.00497173	-0.0023522
	UKB-8K-1KGP	1439541	1439541	-0.00498311	-0.00326775	-0.00020815
	UKB-8K-1KGP	1439979	1439979	-0.00253038	-0.0051433	-0.000922414
	UKB-8K-1KGP	1440132	1440132	-0.00659212	-0.00435327	-0.00158917
	UKB-8K-1KGP	1440407	1440407	-0.00150029	-0.00218225	-0.00265463
	UKB-8K-1KGP	1440740	1440740	-0.00245925	-0.00369312	-0.00159714
	UKB-8K-1KGP	1441152	1441152	-0.00573584	-0.00374314	-0.00179334
	UKB-8K-1KGP	1441561	1441561	0.0100941	-0.00505736	-0.00536578
	UKB-8K-1KGP	1441583	1441583	-0.00173943	-0.00555384	-3.32248e-05
	UKB-8K-1KGP	1441805	1441805	-0.00193459	-0.00290456	-0.0020473
	UKB-8K-1KGP	1441892	1441892	-0.00619297	-0.00208322	-0.00143599
	UKB-8K-1KGP	1442127	1442127	-0.00102396	-0.00400307	-0.00131036
	UKB-8K-1KGP	1442550	1442550	-0.00389828	-0.00293437	-0.00245935
	UKB-8K-1KGP	1442635	1442635	-0.0037767	-0.00270789	-0.00108873
	UKB-8K-1KGP	1443037	1443037	-0.00749547	-0.00359709	6.3197e-05
	UKB-8K-1KGP	1443092	1443092	-0.000915598	-0.00373486	-0.0029819
	UKB-8K-1KGP	1443199	1443199	-0.00277171	-0.00366373	-0.00157574
	UKB-8K-1KGP	1443500	1443500	-0.00148838	-0.00557266	-0.00203693
	UKB-8K-1KGP	1443782	1443782	0.0181505	-0.0116757	-0.00455462
	UKB-8K-1KGP	1444658	1444658	-0.00443219	-0.00740714	-0.000379259
	UKB-8K-1KGP	1444755	1444755	-0.00470804	-0.00157452	-0.00348345
	UKB-8K-1KGP	1444760	1444760	-0.00265931	-0.00443746	-0.00202171
	UKB-8K-1KGP	1444807	1444807	-0.00445555	-0.000526254	-0.00270198
	UKB-8K-1KGP	1445269	1445269	-0.00467423	-0.00392639	-0.00140218
	UKB-8K-1KGP	1445772	1445772	-0.00461986	-0.00425267	-0.00216299
	UKB-8K-1KGP	1445930	1445930	-0.00158403	0.00745761	-0.00641396
	UKB-8K-1KGP	1446201	1446201	-0.00324459	-0.00129366	-0.0020425
	UKB-8K-1KGP	1446226	1446226	-0.00362845	-0.00305105	-0.00342422
	UKB-8K-1KGP	1446648	1446648	-0.00389787	-0.00447368	-0.00131881
	UKB-8K-1KGP	1447271	1447271	-0.0023731	-0.00166147	-0.002592
	UKB-8K-1KGP	1447307	1447307	-0.00346275	-0.001056	-0.0029624
	UKB-8K-1KGP	1447448	1447448	-0.00660865	-0.00834772	0.00179549
	UKB-8K-1KGP	1447534	1447534	-0.00434049	-0.0026155	-0.00209502
	UKB-8K-1KGP	1447623	1447623	-0.00452892	-0.00312493	-0.00198868
	UKB-8K-1KGP	1447696	1447696	-0.00828186	-0.00500556	0.0020671
	UKB-8K-1KGP	1448261	1448261	-0.00577519	0.000127547	-0.00178017
	UKB-8K-1KGP	1448283	1448283	-0.000111243	-0.00227069	-0.00356387
	UKB-8K-1KGP	1448523	1448523	-0.00740115	-0.00224535	-0.000830159
	UKB-8K-1KGP	1448687	1448687	-0.00564991	-0.00595294	0.00197369
	UKB-8K-1KGP	1448825	1448825	-0.00158557	-0.00327145	-0.00113714
	UKB-8K-1KGP	1448918	1448918	-0.00190026	-0.00570326	-0.00178548
	UKB-8K-1KGP	1449031	1449031	-0.00107067	-0.00373318	-0.00254873
	UKB-8K-1KGP	1449284	1449284	-0.00151086	-0.00354582	-0.00374066
	UKB-8K-1KGP	1449612	1449612	-0.00472233	-0.00568483	-0.00128491
	UKB-8K-1KGP	1449796	1449796	-0.0041265	-0.00419409	0.000239442
	UKB-8K-1KGP	1450005	1450005	-0.00727764	-0.00865459	0.00384956
	UKB-8K-1KGP	1450079	1450079	-0.00732727	-0.000902572	-0.00253871
	UKB-8K-1KGP	1450206	1450206	-0.00450746	-0.0042579	-0.00176698
	UKB-8K-1KGP	1450301	1450301	-0.00443437	0.000767187	-0.00246295
	UKB-8K-1KGP	1451126	1451126	-0.00364583	0.0132917	-0.00635441
	UKB-8K-1KGP	1451220	1451220	-0.00152141	-0.00247162	-0.00258002
	UKB-8K-1KGP	1451251	1451251	-0.00386428	0.000231706	-0.0022558
	UKB-8K-1KGP	1451292	1451292	-0.00728706	-0.00490511	0.000785301
	UKB-8K-1KGP	1451796	1451796	-0.00281024	-0.00692026	-0.00126319
	UKB-8K-1KGP	1451808	1451808	-0.00516886	-0.00268444	-0.00104529
	UKB-8K-1KGP	1451871	1451871	-0.00330292	-0.00378619	-0.00350175
	UKB-8K-1KGP	1452680	1452680	-0.00747083	-0.00373482	0.000128523
	UKB-8K-1KGP	1452735	1452735	-0.0046781	-0.0052191	8.47e-05
	UKB-8K-1KGP	1453086	1453086	-0.00381399	-0.00230384	-0.00226217
	UKB-8K-1KGP	1453163	1453163	-0.00392766	-0.00359578	-0.00109838
	UKB-8K-1KGP	1453180	1453180	-0.00616048	-0.00575318	7.01802e-05
	UKB-8K-1KGP	1453507	1453507	-0.00100086	-0.00313641	-0.00220445
	UKB-8K-1KGP	1453528	1453528	-0.00444514	-0.00188384	-0.00261089
	UKB-8K-1KGP	1453544	1453544	-0.00433233	-0.00299366	-0.00254311
	UKB-8K-1KGP	1453604	1453604	-0.00713269	-0.0082622	0.00196016
	UKB-8K-1KGP	1453712	1453712	-0.00271021	-0.00519819	0.000354525
	UKB-8K-1KGP	1454415	1454415	-0.00254258	-1.46594e-05	-0.0033912
	UKB-8K-1KGP	1454654	1454654	-0.00429774	-0.00283215	-0.00148115
	UKB-8K-1KGP	1454736	1454736	-0.000870792	-0.00515385	-0.00180225
	UKB-8K-1KGP	1454790	1454790	-0.00666236	-0.00744111	0.00175477
	UKB-8K-1KGP	1454891	1454891	0.00172375	-0.00350712	-0.00335727
	UKB-8K-1KGP	1455036	1455036	-0.00250134	-0.00524414	-0.00211228
	UKB-8K-1KGP	1455074	1455074	-0.00624596	-0.0049471	-0.000512934
	UKB-8K-1KGP	1455559	1455559	-0.00524171	-0.00381111	-0.000975749
	UKB-8K-1KGP	1455876	1455876	-0.00129045	-0.00210697	-0.00279915
	UKB-8K-1KGP	1456388	1456388	0.00114106	0.00159881	-0.00578084
	UKB-8K-1KGP	1456683	1456683	-0.000285224	-0.00323219	-0.00426907
	UKB-8K-1KGP	1456855	1456855	-0.00904372	-0.00604027	0.000480031
	UKB-8K-1KGP	1457229	1457229	-0.00235987	-0.00315159	-0.00077508
	UKB-8K-1KGP	1457499	1457499	-0.00638865	-0.00851964	0.00287815
	UKB-8K-1KGP	1457849	1457849	-0.00279594	-0.00848534	0.000228466
	UKB-8K-1KGP	1457868	1457868	0.000248413	-0.00797235	-0.000577519
	UKB-8K-1KGP	1457894	1457894	-0.00384567	-0.00345112	-0.00238865
	UKB-8K-1KGP	1458406	1458406	-0.00317707	-0.00149988	-0.00169587
	UKB-8K-1KGP	1458505	1458505	-0.00449532	-0.00312245	-0.00177171
	UKB-8K-1KGP	1458645	1458645	-0.00134486	-0.00354532	-0.00218596
	UKB-8K-1KGP	1458690	1458690	-0.003366	-0.00703363	0.000839505
	UKB-8K-1KGP	1459208	1459208	-0.00433099	-0.00402025	-0.00169838
	UKB-8K-1KGP	1459555	1459555	-0.00196775	-0.00189049	-0.0026825
	UKB-8K-1KGP	1459641	1459641	-0.00907432	-0.00541124	0.00210288
	UKB-8K-1KGP	1459850	1459850	-0.00285557	-0.00833836	-0.00203637
	UKB-8K-1KGP	1459946	1459946	-0.00260369	-0.00266686	-0.00308386
	UKB-8K-1KGP	1460460	1460460	-0.00294716	-0.00483439	-0.00121251
	UKB-8K-1KGP	1460493	1460493	-0.00498443	-0.00313611	-0.00147988
	UKB-8K-1KGP	1461240	1461240	-0.00178926	-0.00400146	-0.00195343
	UKB-8K-1KGP	1461356	1461356	0.000917716	-0.00470355	-0.00332069
	UKB-8K-1KGP	1461850	1461850	-0.000852049	-0.00396524	-0.00289571
	UKB-8K-1KGP	1461917	1461917	-0.00412996	-0.0041702	-0.00325268
	UKB-8K-1KGP	1461980	1461980	-0.0028249	-0.00501413	7.9262e-05
	UKB-8K-1KGP	1462244	1462244	-0.00604203	-0.00101472	-0.000869268
	UKB-8K-1KGP	1462564	1462564	-0.00197175	-0.00687743	-0.000937951
	UKB-8K-1KGP	1462709	1462709	-0.00608314	-0.0030776	-0.00101766
	UKB-8K-1KGP	1462800	1462800	0.00113237	-0.00192114	-0.00439897
	UKB-8K-1KGP	1462979	1462979	-0.0048178	-0.00372816	-6.35679e-05
	UKB-8K-1KGP	1463591	1463591	-0.00309069	-0.00253505	-0.00349615
	UKB-8K-1KGP	1463871	1463871	-2.68083e-05	-0.00461058	-0.00275797
	UKB-8K-1KGP	1463956	1463956	-0.00411621	-0.0055892	0.00036635
	UKB-8K-1KGP	1464075	1464075	-0.00407091	-0.0039052	-0.00210574
	UKB-8K-1KGP	1465025	1465025	-0.00423996	-0.00201479	-0.00280501
	UKB-8K-1KGP	1465263	1465263	-0.00514782	-0.00562438	-0.000202046
	UKB-8K-1KGP	1466408	1466408	0.00275508	-0.00432425	-0.00306909
	UKB-8K-1KGP	1466427	1466427	-0.00323457	-0.00453641	-0.000859348
	UKB-8K-1KGP	1466624	1466624	-0.00163186	-0.0034287	-0.00228013
	UKB-8K-1KGP	1466923	1466923	-0.00269802	-0.00364926	-0.00170367
	UKB-8K-1KGP	1467627	1467627	-0.00173159	-0.00516093	-0.00102204
	UKB-8K-1KGP	1467729	1467729	-0.00582809	-0.00526088	-0.000521949
	UKB-8K-1KGP	1468072	1468072	-0.0027553	-0.00497925	-0.000896904
	UKB-8K-1KGP	1468099	1468099	-0.00177461	-0.00279919	-0.00242176
	UKB-8K-1KGP	1468201	1468201	-0.00269247	-0.00234743	-0.00358775
	UKB-8K-1KGP	1469204	1469204	-0.00209409	-0.000980485	-0.00311976
	UKB-8K-1KGP	1469265	1469265	-0.00243208	-0.0068964	-0.000462923
	UKB-8K-1KGP	1469282	1469282	-0.00333429	-0.00498641	0.000176904
	UKB-8K-1KGP	1469503	1469503	-0.00259253	-0.00404121	-0.00328123
	UKB-8K-1KGP	1469885	1469885	-0.00031127	-0.00272627	-0.00327939
	UKB-8K-1KGP	1470010	1470010	-0.00397507	-0.00488369	-0.00231152
	UKB-8K-1KGP	1470459	1470459	-0.0065179	-0.00153983	-0.00271442
	UKB-8K-1KGP	1470767	1470767	-0.00157721	-0.00269816	-0.00361597
	UKB-8K-1KGP	1470809	1470809	-0.00171103	-0.00350161	-0.00444486
	UKB-8K-1KGP	1471089	1471089	-0.00734257	-0.00262894	0.00121788
	UKB-8K-1KGP	1471207	1471207	-0.00279337	-0.00177444	-0.00311127
	UKB-8K-1KGP	1471340	1471340	-0.00103094	-0.0035556	-0.00181124
	UKB-8K-1KGP	1471515	1471515	-0.00165265	-0.00252226	-0.00185281
	UKB-8K-1KGP	1471825	1471825	-0.00507333	-0.00532364	0.000581637
	UKB-8K-1KGP	1471920	1471920	0.0057914	-0.00503132	-0.00340219
	UKB-8K-1KGP	1472286	1472286	0.0191666	-0.00782948	-0.00687535
	UKB-8K-1KGP	1472476	1472476	-0.00456587	-0.00613072	0.000220246
	UKB-8K-1KGP	1472593	1472593	-0.00457827	-0.00513366	-0.00117042
	UKB-8K-1KGP	1472980	1472980	0.000441079	-0.00229845	-0.00279179
	UKB-8K-1KGP	1473025	1473025	-0.00114333	-0.00676518	-0.000149088
	UKB-8K-1KGP	1473097	1473097	-0.0020024	0.000326284	-0.00440267
	UKB-8K-1KGP	1473130	1473130	-0.00279406	-0.000817384	-0.00391266
	UKB-8K-1KGP	1473252	1473252	-0.00224007	-0.00147128	-0.00304383
	UKB-8K-1KGP	1473689	1473689	0.00121712	-0.00639003	-0.00263229
	UKB-8K-1KGP	1473861	1473861	-0.0045136	-0.005835	-0.000567578
	UKB-8K-1KGP	1474066	1474066	-0.0035884	-0.00146068	-0.00256599
	UKB-8K-1KGP	1474614	1474614	-0.00711669	-0.00572871	-0.000275698
	UKB-8K-1KGP	1474627	1474627	-0.00204409	-0.00458105	-0.000651512
	UKB-8K-1KGP	1474967	1474967	-0.00548447	-0.00593648	0.00142393
	UKB-8K-1KGP	1475134	1475134	-0.00278942	-0.00499256	-0.00154505
	UKB-8K-1KGP	1475178	1475178	-0.00737615	-0.00843136	0.000952025
	UKB-8K-1KGP	1475313	1475313	-0.0041039	-0.00580752	-0.000279561
	UKB-8K-1KGP	1475814	1475814	-0.00544144	-0.00369276	-0.00121731
	UKB-8K-1KGP	1475956	1475956	-0.00409216	-0.00365986	-0.00172635
	UKB-8K-1KGP	1476380	1476380	-0.00224435	-0.00139005	-0.00323132
	UKB-8K-1KGP	1476428	1476428	-0.00155981	-0.00275037	-0.00300071
	UKB-8K-1KGP	1476901	1476901	-0.00117092	-0.00165294	-0.00218071
	UKB-8K-1KGP	1476993	1476993	-0.00272957	-0.000559371	-0.000648626
	UKB-8K-1KGP	1477009	1477009	-0.00124968	-0.00356304	-0.00254209
	UKB-8K-1KGP	1477267	1477267	-0.00595651	-0.00658868	0.00107318
	UKB-8K-1KGP	1477289	1477289	-0.00189451	-0.00820235	0.00174211
	UKB-8K-1KGP	1477330	1477330	-0.00304262	-0.00143503	-0.00236963
	UKB-8K-1KGP	1477912	1477912	-0.000926038	-0.00171049	-0.00336488
	UKB-8K-1KGP	1478146	1478146	-0.00571861	-0.00741948	0.00334324
	UKB-8K-1KGP	1478650	1478650	0.000360812	-0.00367318	-0.00296397
	UKB-8K-1KGP	1479439	1479439	-0.00395959	-0.0036942	0.000211086
	UKB-8K-1KGP	1479617	1479617	-0.00584949	-0.00380638	-0.00155925
	UKB-8K-1KGP	1480069	1480069	0.00825073	-0.0016849	-0.00476652
	UKB-8K-1KGP	1480316	1480316	-0.00255795	-0.00419442	0.000999532
	UKB-8K-1KGP	1480347	1480347	-0.00322302	-0.00470608	-0.00063634
	UKB-8K-1KGP	1480398	1480398	-0.00372097	0.000272785	-0.00134814
	UKB-8K-1KGP	1480412	1480412	-0.00579683	-0.00612115	-0.000451826
	UKB-8K-1KGP	1480543	1480543	-0.00246952	-0.00524899	0.000167144
	UKB-8K-1KGP	1480667	1480667	-0.000389233	-0.0058186	-1.53356e-05
	UKB-8K-1KGP	1480962	1480962	-0.000413572	-0.00391875	-0.00211305
	UKB-8K-1KGP	1481001	1481001	-0.000216053	-0.00124319	-0.00166216
	UKB-8K-1KGP	1481150	1481150	-0.00509811	-0.00394844	0.00120799
	UKB-8K-1KGP	1481248	1481248	-0.00662749	-0.00435674	-7.47683e-05
	UKB-8K-1KGP	1481845	1481845	-0.00228546	-0.00252377	-0.00284417
	UKB-8K-1KGP	1481964	1481964	-0.00059425	-0.00404044	-0.00399995
	UKB-8K-1KGP	1482065	1482065	-0.00136757	-0.00509804	-0.00137322
	UKB-8K-1KGP	1482119	1482119	-0.00514523	-0.00463902	0.000871823
	UKB-8K-1KGP	1482205	1482205	-0.0019961	-0.0035054	-0.000124261
	UKB-8K-1KGP	1482313	1482313	-0.00130626	-0.00195317	-0.00405738
	UKB-8K-1KGP	1482381	1482381	-0.00421226	-0.0049408	-0.000565666
	UKB-8K-1KGP	1482397	1482397	-0.00558741	-0.00328111	-8.74835e-05
	UKB-8K-1KGP	1482509	1482509	-4.63477e-05	-0.00087476	-0.00356952
	UKB-8K-1KGP	1482546	1482546	-0.00319382	-0.00240917	-0.00208215
	UKB-8K-1KGP	1482612	1482612	-0.00654804	-0.000226617	-0.00291866
	UKB-8K-1KGP	1483431	1483431	-0.00593731	-0.00304297	-0.00222315
	UKB-8K-1KGP	1483450	1483450	-0.00142518	-0.00117811	-0.00363248
	UKB-8K-1KGP	1483634	1483634	-0.00436556	-0.00124428	-0.00340986
	UKB-8K-1KGP	1483660	1483660	-0.00334474	-0.000502936	-0.0031334
	UKB-8K-1KGP	1483881	1483881	-0.00506224	-0.00526262	-0.0012895
	UKB-8K-1KGP	1483943	1483943	-4.34247e-05	-0.00394479	-0.00184516
	UKB-8K-1KGP	1484064	1484064	-0.00294669	-0.00132531	-0.000468227
	UKB-8K-1KGP	1484545	1484545	-0.00571219	-0.00580232	0.00197628
	UKB-8K-1KGP	1484771	1484771	-0.00315936	-0.00312188	-0.00143576
	UKB-8K-1KGP	1485071	1485071	-0.0101182	-0.00654746	0.00338808
	UKB-8K-1KGP	1485629	1485629	0.00274076	-0.00391347	-0.00232931
	UKB-8K-1KGP	1485682	1485682	-0.00188938	-0.000727338	-0.000333781
	UKB-8K-1KGP	1486049	1486049	-0.00341368	-0.00332913	-0.00229955
	UKB-8K-1KGP	1486534	1486534	-0.00416665	-0.00437964	-0.00124911
	UKB-8K-1KGP	1486555	1486555	-0.00333657	-0.00537256	0.000237228
	UKB-8K-1KGP	1487430	1487430	-0.00539628	-0.002829	-0.000209704
	UKB-8K-1KGP	1487441	1487441	-0.00480708	-0.0016011	-0.00229874
	UKB-8K-1KGP	1487595	1487595	-0.00451396	-0.00260107	-0.000776334
	UKB-8K-1KGP	1489203	1489203	-0.00186487	-0.00190675	-0.004402
	UKB-8K-1KGP	1489302	1489302	-0.00460507	-0.00151716	-0.0044225
	UKB-8K-1KGP	1489315	1489315	-0.0043977	-0.00345059	-0.000252107
	UKB-8K-1KGP	1489484	1489484	-0.00106406	-0.00197776	-0.003417
	UKB-8K-1KGP	1489504	1489504	-0.00125385	-0.00254499	-0.00254742
	UKB-8K-1KGP	1489769	1489769	-0.00344811	-0.00137681	-0.00496108
	UKB-8K-1KGP	1489834	1489834	0.0207987	-0.0102703	-0.00744967
	UKB-8K-1KGP	1489887	1489887	-0.00512203	-0.00370352	-0.00163437
	UKB-8K-1KGP	1489957	1489957	-0.00183502	-0.00416325	-0.00234139
	UKB-8K-1KGP	1490058	1490058	0.00218276	-0.00316448	-0.00268671
	UKB-8K-1KGP	1490709	1490709	-0.000195037	-0.00650509	-0.00198825
[truncated: 26,406 more rows]

## Sheet: S Fig 6
	method	FPR	group
	benchmark	0.1	1 causal variant
	UKB-8K-1KG	1	1 causal variant
	UKB-8K-1KG(QC)	0.3	1 causal variant
	HRS	7.9	1 causal variant
	HRS(QC)	0.5	1 causal variant
	ARIC	7.1	1 causal variant
	ARIC(QC)	0	1 causal variant
	benchmark	0	2 causal variants
	UKB-8K-1KG	0.46	2 causal variants
	UKB-8K-1KG(QC)	0.23	2 causal variants
	HRS	13.4	2 causal variants
	HRS(QC)	2	2 causal variants
	ARIC	11.1	2 causal variants
	ARIC(QC)	1.39	2 causal variants
	benchmark	0	3 causal variants
	UKB-8K-1KG	0.91	3 causal variants
	UKB-8K-1KG(QC)	0	3 causal variants
	HRS	17.3	3 causal variants
	HRS(QC)	0.91	3 causal variants
	ARIC	14.8	3 causal variants
	ARIC(QC)	0.68	3 causal variants
Note: benchmark refers to using in-sample LD for COJO and DENTIST-QC analyses

[truncated: 8 more sheets: S Fig 7, S Fig 8, S Fig 9; S Fig 10, S Fig 11, S Fig 12, S Fig 13, S Fig 14, S Fig 15; S Fig 1bc]
